# Supplementary material for: Nutrient‐driven growth and microbiome shifts in the brown alga Sargassum fluitans III
Source: J Phycol. 2025 Jun 20;61(4):933–50. doi: 10.1111/jpy.70045 (PMC12351368; doi:10.1111/jpy.70045)
Supplement: Supplementary file 2 — Appendix S2. MIMARKS table. [file JPY-61-933-s006.xlsx]

## Sheet: Title page
Appendix S2
Nutrient-driven growth and microbiome shifts in the brown alga Sargassum fluitans III
Tom Theirlynck1,2, Lotte Staat2, Dhaishendra Servania2, Aschwin H. Engelen3,4, Brigitta I. van Tussenbroek5, Gerard Muyzer2, Petra Visser2 & Linda Amaral-Zettler1,2*
1Department of Marine Microbiology and Biogeochemistry, NIOZ Royal Netherlands Institute for Sea Research, Den Burg, Texel, The Netherlands
2Microbial Systems Ecology, Department of Freshwater and Marine Ecology, Institute for Biodiversity and Ecosystem Dynamics, University of Amsterdam, Amsterdam, The Netherlands
3Centro de Ciências do Mar (CCMar), Universidade do Algarve, Gambelas, Faro, 8005-139, Portugal
4CARMABI Foundation, Willemstad, Curaçao
5Unidad Académica de Sistemas Arrecifales, Instituto de Ciencias del Mar y Limnología-UNAM, Prol. Av. Niños Héroes S/N, Puerto Morelos, C.P. 77580, Q. Roo, México
*Correspondence: linda.amaral-zettler@nioz.nl; Tel.: +31 (0)222 369 482

## Sheet: MIMARKS
Structured Comment Name	Item	Units	NP_t0_1	C_t0_2	N_t0_4	NP_t0_8	C_t0_9	N_t0_12	P_t0_15	P_t0_16	NP_t3_1	C_t3_2	N_t3_4	NP_t3_8	C_t3_9	N_t3_12	P_t3_15	P_t3_16	NP_t6_1	C_t6_2	N_t6_4	NP_t6_8	C_t6_9	N_t6_12	P_t6_15	P_t6_16	N_t0_3	NP_t0_5	NP_t0_6	C_t0_7	N_t0_10	P_t0_11	C_t0_13	NP_t0_14	C_t0_17	P_t0_18	P_t0_19	N_t0_20	N_t3_3	NP_t3_5	NP_t3_6	C_t3_7	N_t3_10	P_t3_11	C_t3_13	NP_t3_14	C_t3_17	P_t3_18	P_t3_19
sample_id	sample_run_id		NIOZ348.926R.9139.9142	NIOZ348.926R.9141.9144	NIOZ348.926R.9143.9146	NIOZ348.926R.9145.9148	NIOZ348.926R.9147.9150	NIOZ348.926R.9149.9152	NIOZ348.926R.9151.9154	NIOZ348.926R.9153.9156	NIOZ348.926R.9155.9158	NIOZ348.926R.9157.9160	NIOZ348.926R.9159.9162	NIOZ348.926R.9161.9164	NIOZ348.926R.9163.9166	NIOZ348.926R.9165.9168	NIOZ348.926R.9167.9170	NIOZ348.926R.9169.9172	NIOZ348.926R.9171.9174	NIOZ348.926R.9173.9176	NIOZ348.926R.9175.9178	NIOZ348.926R.9177.9180	NIOZ348.926R.9179.9182	NIOZ348.926R.9181.9184	NIOZ348.926R.9183.9186	NIOZ348.926R.9185.9188	NIOZ349.926R.0075.0108	NIOZ349.926R.0077.0110	NIOZ349.926R.0079.0112	NIOZ349.926R.0081.0114	NIOZ349.926R.0083.0116	NIOZ349.926R.0085.0118	NIOZ349.926R.0087.0120	NIOZ349.926R.0089.0122	NIOZ349.926R.0091.0124	NIOZ349.926R.0093.0126	NIOZ349.926R.0095.0128	NIOZ349.926R.0097.0130	NIOZ349.926R.0099.0132	NIOZ349.926R.0101.0134	NIOZ349.926R.0103.0136	NIOZ349.926R.0105.0138	NIOZ349.926R.0107.0140	NIOZ349.926R.0109.0142	NIOZ349.926R.0111.0144	NIOZ349.926R.0113.0146	NIOZ349.926R.0115.0148	NIOZ349.926R.0117.0150	NIOZ349.926R.0119.0152
sample_title	sample_title		NIOZ348.926R.9139.9142 NP_t0_1	NIOZ348.926R.9141.9144 C_t0_2	NIOZ348.926R.9143.9146 N_t0_4	NIOZ348.926R.9145.9148 NP_t0_8	NIOZ348.926R.9147.9150 C_t0_9	NIOZ348.926R.9149.9152 N_t0_12	NIOZ348.926R.9151.9154 P_t0_15	NIOZ348.926R.9153.9156 P_t0_16	NIOZ348.926R.9155.9158 NP_t3_1	NIOZ348.926R.9157.9160 C_t3_2	NIOZ348.926R.9159.9162 N_t3_4	NIOZ348.926R.9161.9164 NP_t3_8	NIOZ348.926R.9163.9166 C_t3_9	NIOZ348.926R.9165.9168 N_t3_12	NIOZ348.926R.9167.9170 P_t3_15	NIOZ348.926R.9169.9172 P_t3_16	NIOZ348.926R.9171.9174 NP_t6_1	NIOZ348.926R.9173.9176 C_t6_2	NIOZ348.926R.9175.9178 N_t6_4	NIOZ348.926R.9177.9180 NP_t6_8	NIOZ348.926R.9179.9182 C_t6_9	NIOZ348.926R.9181.9184 N_t6_12	NIOZ348.926R.9183.9186 P_t6_15	NIOZ348.926R.9185.9188 P_t6_16	NIOZ349.926R.0075.0108 N_t0_3	NIOZ349.926R.0077.0110 NP_t0_5	NIOZ349.926R.0079.0112 NP_t0_6	NIOZ349.926R.0081.0114 C_t0_7	NIOZ349.926R.0083.0116 N_t0_10	NIOZ349.926R.0085.0118 P_t0_11	NIOZ349.926R.0087.0120 C_t0_13	NIOZ349.926R.0089.0122 NP_t0_14	NIOZ349.926R.0091.0124 C_t0_17	NIOZ349.926R.0093.0126 P_t0_18	NIOZ349.926R.0095.0128 P_t0_19	NIOZ349.926R.0097.0130 N_t0_20	NIOZ349.926R.0099.0132 N_t3_3	NIOZ349.926R.0101.0134 NP_t3_5	NIOZ349.926R.0103.0136 NP_t3_6	NIOZ349.926R.0105.0138 C_t3_7	NIOZ349.926R.0107.0140 N_t3_10	NIOZ349.926R.0109.0142 P_t3_11	NIOZ349.926R.0111.0144 C_t3_13	NIOZ349.926R.0113.0146 NP_t3_14	NIOZ349.926R.0115.0148 C_t3_17	NIOZ349.926R.0117.0150 P_t3_18	NIOZ349.926R.0119.0152 P_t3_19
sample_ENAnr	sampl_ena_nr		ERS23761879	ERS23761880	ERS23761881	ERS23761882	ERS23761883	ERS23761884	ERS23761885	ERS23761886	ERS23761887	ERS23761888	ERS23761889	ERS23761890	ERS23761891	ERS23761892	ERS23761893	ERS23761894	ERS23761895	ERS23761896	ERS23761897	ERS23761898	ERS23761899	ERS23761900	ERS23761901	ERS23761902	ERS23761903	ERS23761904	ERS23761905	ERS23761906	ERS23761907	ERS23761908	ERS23761909	ERS23761910	ERS23761911	ERS23761912	ERS23761913	ERS23761914	ERS23761915	ERS23761916	ERS23761917	ERS23761918	ERS23761919	ERS23761920	ERS23761921	ERS23761922	ERS23761923	ERS23761924	ERS23761925
sample_experiment_number	sampl_exp_nr		1	2	4	8	9	12	15	16	1	2	4	8	9	12	15	16	1	2	4	8	9	12	15	16	3	5	6	7	10	11	13	14	17	18	19	20	3	5	6	7	10	11	13	14	17	18	19
project_name	project_name		SARG_NPexp_Curacao	SARG_NPexp_Curacao	SARG_NPexp_Curacao	SARG_NPexp_Curacao	SARG_NPexp_Curacao	SARG_NPexp_Curacao	SARG_NPexp_Curacao	SARG_NPexp_Curacao	SARG_NPexp_Curacao	SARG_NPexp_Curacao	SARG_NPexp_Curacao	SARG_NPexp_Curacao	SARG_NPexp_Curacao	SARG_NPexp_Curacao	SARG_NPexp_Curacao	SARG_NPexp_Curacao	SARG_NPexp_Curacao	SARG_NPexp_Curacao	SARG_NPexp_Curacao	SARG_NPexp_Curacao	SARG_NPexp_Curacao	SARG_NPexp_Curacao	SARG_NPexp_Curacao	SARG_NPexp_Curacao	SARG_NPexp_Curacao	SARG_NPexp_Curacao	SARG_NPexp_Curacao	SARG_NPexp_Curacao	SARG_NPexp_Curacao	SARG_NPexp_Curacao	SARG_NPexp_Curacao	SARG_NPexp_Curacao	SARG_NPexp_Curacao	SARG_NPexp_Curacao	SARG_NPexp_Curacao	SARG_NPexp_Curacao	SARG_NPexp_Curacao	SARG_NPexp_Curacao	SARG_NPexp_Curacao	SARG_NPexp_Curacao	SARG_NPexp_Curacao	SARG_NPexp_Curacao	SARG_NPexp_Curacao	SARG_NPexp_Curacao	SARG_NPexp_Curacao	SARG_NPexp_Curacao	SARG_NPexp_Curacao
collection_date	collection_date		2022-05-30	2022-05-30	2022-05-30	2022-05-30	2022-05-30	2022-05-30	2022-05-30	2022-05-30	2022-06-02	2022-06-02	2022-06-02	2022-06-02	2022-06-02	2022-06-02	2022-06-02	2022-06-02	2022-06-05	2022-06-05	2022-06-05	2022-06-05	2022-06-05	2022-06-05	2022-06-05	2022-06-05	2022-05-30	2022-05-30	2022-05-30	2022-05-30	2022-05-30	2022-05-30	2022-05-30	2022-05-30	2022-05-30	2022-05-30	2022-05-30	2022-05-30	2022-06-02	2022-06-02	2022-06-02	2022-06-02	2022-06-02	2022-06-02	2022-06-02	2022-06-02	2022-06-02	2022-06-02	2022-06-02
nucl_acid_ext	nucleic_acid_extraction		ZYMO_miniprep_kit	ZYMO_miniprep_kit	ZYMO_miniprep_kit	ZYMO_miniprep_kit	ZYMO_miniprep_kit	ZYMO_miniprep_kit	ZYMO_miniprep_kit	ZYMO_miniprep_kit	ZYMO_miniprep_kit	ZYMO_miniprep_kit	ZYMO_miniprep_kit	ZYMO_miniprep_kit	ZYMO_miniprep_kit	ZYMO_miniprep_kit	ZYMO_miniprep_kit	ZYMO_miniprep_kit	ZYMO_miniprep_kit	ZYMO_miniprep_kit	ZYMO_miniprep_kit	ZYMO_miniprep_kit	ZYMO_miniprep_kit	ZYMO_miniprep_kit	ZYMO_miniprep_kit	ZYMO_miniprep_kit	ZYMO_miniprep_kit	ZYMO_miniprep_kit	ZYMO_miniprep_kit	ZYMO_miniprep_kit	ZYMO_miniprep_kit	ZYMO_miniprep_kit	ZYMO_miniprep_kit	ZYMO_miniprep_kit	ZYMO_miniprep_kit	ZYMO_miniprep_kit	ZYMO_miniprep_kit	ZYMO_miniprep_kit	ZYMO_miniprep_kit	ZYMO_miniprep_kit	ZYMO_miniprep_kit	ZYMO_miniprep_kit	ZYMO_miniprep_kit	ZYMO_miniprep_kit	ZYMO_miniprep_kit	ZYMO_miniprep_kit	ZYMO_miniprep_kit	ZYMO_miniprep_kit	ZYMO_miniprep_kit
lib_reads_seqd	library_reads_sequenced		123318	121877	110426	934663	102440	148881	77723	137968	2441703	180172	123988	488211	97398	142505	109635	165628	76451	82623	509889	68490	124267	79748	124872	7932	210882	283531	251138	217789	172852	189780	193783	145756	190173	153713	165644	164516	176448	168864	193010	151479	180578	150988	132541	173350	238518	180856	210359
lib_const_meth	library_construction_method		SUPERFI_3domain_amplification	SUPERFI_3domain_amplification	SUPERFI_3domain_amplification	SUPERFI_3domain_amplification	SUPERFI_3domain_amplification	SUPERFI_3domain_amplification	SUPERFI_3domain_amplification	SUPERFI_3domain_amplification	SUPERFI_3domain_amplification	SUPERFI_3domain_amplification	SUPERFI_3domain_amplification	SUPERFI_3domain_amplification	SUPERFI_3domain_amplification	SUPERFI_3domain_amplification	SUPERFI_3domain_amplification	SUPERFI_3domain_amplification	SUPERFI_3domain_amplification	SUPERFI_3domain_amplification	SUPERFI_3domain_amplification	SUPERFI_3domain_amplification	SUPERFI_3domain_amplification	SUPERFI_3domain_amplification	SUPERFI_3domain_amplification	SUPERFI_3domain_amplification	SUPERFI_3domain_amplification	SUPERFI_3domain_amplification	SUPERFI_3domain_amplification	SUPERFI_3domain_amplification	SUPERFI_3domain_amplification	SUPERFI_3domain_amplification	SUPERFI_3domain_amplification	SUPERFI_3domain_amplification	SUPERFI_3domain_amplification	SUPERFI_3domain_amplification	SUPERFI_3domain_amplification	SUPERFI_3domain_amplification	SUPERFI_3domain_amplification	SUPERFI_3domain_amplification	SUPERFI_3domain_amplification	SUPERFI_3domain_amplification	SUPERFI_3domain_amplification	SUPERFI_3domain_amplification	SUPERFI_3domain_amplification	SUPERFI_3domain_amplification	SUPERFI_3domain_amplification	SUPERFI_3domain_amplification	SUPERFI_3domain_amplification
target_gene	target_gene		16S/18S SSU	16S/18S SSU	16S/18S SSU	16S/18S SSU	16S/18S SSU	16S/18S SSU	16S/18S SSU	16S/18S SSU	16S/18S SSU	16S/18S SSU	16S/18S SSU	16S/18S SSU	16S/18S SSU	16S/18S SSU	16S/18S SSU	16S/18S SSU	16S/18S SSU	16S/18S SSU	16S/18S SSU	16S/18S SSU	16S/18S SSU	16S/18S SSU	16S/18S SSU	16S/18S SSU	16S/18S SSU	16S/18S SSU	16S/18S SSU	16S/18S SSU	16S/18S SSU	16S/18S SSU	16S/18S SSU	16S/18S SSU	16S/18S SSU	16S/18S SSU	16S/18S SSU	16S/18S SSU	16S/18S SSU	16S/18S SSU	16S/18S SSU	16S/18S SSU	16S/18S SSU	16S/18S SSU	16S/18S SSU	16S/18S SSU	16S/18S SSU	16S/18S SSU	16S/18S SSU
target_subfragment	target_subfragment		V4-5	V4-5	V4-5	V4-5	V4-5	V4-5	V4-5	V4-5	V4-5	V4-5	V4-5	V4-5	V4-5	V4-5	V4-5	V4-5	V4-5	V4-5	V4-5	V4-5	V4-5	V4-5	V4-5	V4-5	V4-5	V4-5	V4-5	V4-5	V4-5	V4-5	V4-5	V4-5	V4-5	V4-5	V4-5	V4-5	V4-5	V4-5	V4-5	V4-5	V4-5	V4-5	V4-5	V4-5	V4-5	V4-5	V4-5
seq_meth	sequencing_method		Illumina NextSeq paired end 2 x 300 bp	Illumina NextSeq paired end 2 x 300 bp	Illumina NextSeq paired end 2 x 300 bp	Illumina NextSeq paired end 2 x 300 bp	Illumina NextSeq paired end 2 x 300 bp	Illumina NextSeq paired end 2 x 300 bp	Illumina NextSeq paired end 2 x 300 bp	Illumina NextSeq paired end 2 x 300 bp	Illumina NextSeq paired end 2 x 300 bp	Illumina NextSeq paired end 2 x 300 bp	Illumina NextSeq paired end 2 x 300 bp	Illumina NextSeq paired end 2 x 300 bp	Illumina NextSeq paired end 2 x 300 bp	Illumina NextSeq paired end 2 x 300 bp	Illumina NextSeq paired end 2 x 300 bp	Illumina NextSeq paired end 2 x 300 bp	Illumina NextSeq paired end 2 x 300 bp	Illumina NextSeq paired end 2 x 300 bp	Illumina NextSeq paired end 2 x 300 bp	Illumina NextSeq paired end 2 x 300 bp	Illumina NextSeq paired end 2 x 300 bp	Illumina NextSeq paired end 2 x 300 bp	Illumina NextSeq paired end 2 x 300 bp	Illumina NextSeq paired end 2 x 300 bp	Illumina NextSeq paired end 2 x 300 bp	Illumina NextSeq paired end 2 x 300 bp	Illumina NextSeq paired end 2 x 300 bp	Illumina NextSeq paired end 2 x 300 bp	Illumina NextSeq paired end 2 x 300 bp	Illumina NextSeq paired end 2 x 300 bp	Illumina NextSeq paired end 2 x 300 bp	Illumina NextSeq paired end 2 x 300 bp	Illumina NextSeq paired end 2 x 300 bp	Illumina NextSeq paired end 2 x 300 bp	Illumina NextSeq paired end 2 x 300 bp	Illumina NextSeq paired end 2 x 300 bp	Illumina NextSeq paired end 2 x 300 bp	Illumina NextSeq paired end 2 x 300 bp	Illumina NextSeq paired end 2 x 300 bp	Illumina NextSeq paired end 2 x 300 bp	Illumina NextSeq paired end 2 x 300 bp	Illumina NextSeq paired end 2 x 300 bp	Illumina NextSeq paired end 2 x 300 bp	Illumina NextSeq paired end 2 x 300 bp	Illumina NextSeq paired end 2 x 300 bp	Illumina NextSeq paired end 2 x 300 bp	Illumina NextSeq paired end 2 x 300 bp
pcr_primers	pcr_primers		forward(515F-Y)GTGYCAGCMGCCGCGGTAA;reverse(926R)CCGYCAATTYMTTTRAGTTT	forward(515F-Y)GTGYCAGCMGCCGCGGTAA;reverse(926R)CCGYCAATTYMTTTRAGTTT	forward(515F-Y)GTGYCAGCMGCCGCGGTAA;reverse(926R)CCGYCAATTYMTTTRAGTTT	forward(515F-Y)GTGYCAGCMGCCGCGGTAA;reverse(926R)CCGYCAATTYMTTTRAGTTT	forward(515F-Y)GTGYCAGCMGCCGCGGTAA;reverse(926R)CCGYCAATTYMTTTRAGTTT	forward(515F-Y)GTGYCAGCMGCCGCGGTAA;reverse(926R)CCGYCAATTYMTTTRAGTTT	forward(515F-Y)GTGYCAGCMGCCGCGGTAA;reverse(926R)CCGYCAATTYMTTTRAGTTT	forward(515F-Y)GTGYCAGCMGCCGCGGTAA;reverse(926R)CCGYCAATTYMTTTRAGTTT	forward(515F-Y)GTGYCAGCMGCCGCGGTAA;reverse(926R)CCGYCAATTYMTTTRAGTTT	forward(515F-Y)GTGYCAGCMGCCGCGGTAA;reverse(926R)CCGYCAATTYMTTTRAGTTT	forward(515F-Y)GTGYCAGCMGCCGCGGTAA;reverse(926R)CCGYCAATTYMTTTRAGTTT	forward(515F-Y)GTGYCAGCMGCCGCGGTAA;reverse(926R)CCGYCAATTYMTTTRAGTTT	forward(515F-Y)GTGYCAGCMGCCGCGGTAA;reverse(926R)CCGYCAATTYMTTTRAGTTT	forward(515F-Y)GTGYCAGCMGCCGCGGTAA;reverse(926R)CCGYCAATTYMTTTRAGTTT	forward(515F-Y)GTGYCAGCMGCCGCGGTAA;reverse(926R)CCGYCAATTYMTTTRAGTTT	forward(515F-Y)GTGYCAGCMGCCGCGGTAA;reverse(926R)CCGYCAATTYMTTTRAGTTT	forward(515F-Y)GTGYCAGCMGCCGCGGTAA;reverse(926R)CCGYCAATTYMTTTRAGTTT	forward(515F-Y)GTGYCAGCMGCCGCGGTAA;reverse(926R)CCGYCAATTYMTTTRAGTTT	forward(515F-Y)GTGYCAGCMGCCGCGGTAA;reverse(926R)CCGYCAATTYMTTTRAGTTT	forward(515F-Y)GTGYCAGCMGCCGCGGTAA;reverse(926R)CCGYCAATTYMTTTRAGTTT	forward(515F-Y)GTGYCAGCMGCCGCGGTAA;reverse(926R)CCGYCAATTYMTTTRAGTTT	forward(515F-Y)GTGYCAGCMGCCGCGGTAA;reverse(926R)CCGYCAATTYMTTTRAGTTT	forward(515F-Y)GTGYCAGCMGCCGCGGTAA;reverse(926R)CCGYCAATTYMTTTRAGTTT	forward(515F-Y)GTGYCAGCMGCCGCGGTAA;reverse(926R)CCGYCAATTYMTTTRAGTTT	forward(515F-Y)GTGYCAGCMGCCGCGGTAA;reverse(926R)CCGYCAATTYMTTTRAGTTT	forward(515F-Y)GTGYCAGCMGCCGCGGTAA;reverse(926R)CCGYCAATTYMTTTRAGTTT	forward(515F-Y)GTGYCAGCMGCCGCGGTAA;reverse(926R)CCGYCAATTYMTTTRAGTTT	forward(515F-Y)GTGYCAGCMGCCGCGGTAA;reverse(926R)CCGYCAATTYMTTTRAGTTT	forward(515F-Y)GTGYCAGCMGCCGCGGTAA;reverse(926R)CCGYCAATTYMTTTRAGTTT	forward(515F-Y)GTGYCAGCMGCCGCGGTAA;reverse(926R)CCGYCAATTYMTTTRAGTTT	forward(515F-Y)GTGYCAGCMGCCGCGGTAA;reverse(926R)CCGYCAATTYMTTTRAGTTT	forward(515F-Y)GTGYCAGCMGCCGCGGTAA;reverse(926R)CCGYCAATTYMTTTRAGTTT	forward(515F-Y)GTGYCAGCMGCCGCGGTAA;reverse(926R)CCGYCAATTYMTTTRAGTTT	forward(515F-Y)GTGYCAGCMGCCGCGGTAA;reverse(926R)CCGYCAATTYMTTTRAGTTT	forward(515F-Y)GTGYCAGCMGCCGCGGTAA;reverse(926R)CCGYCAATTYMTTTRAGTTT	forward(515F-Y)GTGYCAGCMGCCGCGGTAA;reverse(926R)CCGYCAATTYMTTTRAGTTT	forward(515F-Y)GTGYCAGCMGCCGCGGTAA;reverse(926R)CCGYCAATTYMTTTRAGTTT	forward(515F-Y)GTGYCAGCMGCCGCGGTAA;reverse(926R)CCGYCAATTYMTTTRAGTTT	forward(515F-Y)GTGYCAGCMGCCGCGGTAA;reverse(926R)CCGYCAATTYMTTTRAGTTT	forward(515F-Y)GTGYCAGCMGCCGCGGTAA;reverse(926R)CCGYCAATTYMTTTRAGTTT	forward(515F-Y)GTGYCAGCMGCCGCGGTAA;reverse(926R)CCGYCAATTYMTTTRAGTTT	forward(515F-Y)GTGYCAGCMGCCGCGGTAA;reverse(926R)CCGYCAATTYMTTTRAGTTT	forward(515F-Y)GTGYCAGCMGCCGCGGTAA;reverse(926R)CCGYCAATTYMTTTRAGTTT	forward(515F-Y)GTGYCAGCMGCCGCGGTAA;reverse(926R)CCGYCAATTYMTTTRAGTTT	forward(515F-Y)GTGYCAGCMGCCGCGGTAA;reverse(926R)CCGYCAATTYMTTTRAGTTT	forward(515F-Y)GTGYCAGCMGCCGCGGTAA;reverse(926R)CCGYCAATTYMTTTRAGTTT	forward(515F-Y)GTGYCAGCMGCCGCGGTAA;reverse(926R)CCGYCAATTYMTTTRAGTTT
pcr_cond	pcr_conditions		98Cfor30sec,30x(98Cfor10sec,50Cfor15secand72for30sec),72Cfor5min,4Cforstorage	98Cfor30sec,30x(98Cfor10sec,50Cfor15secand72for30sec),72Cfor5min,4Cforstorage	98Cfor30sec,30x(98Cfor10sec,50Cfor15secand72for30sec),72Cfor5min,4Cforstorage	98Cfor30sec,30x(98Cfor10sec,50Cfor15secand72for30sec),72Cfor5min,4Cforstorage	98Cfor30sec,30x(98Cfor10sec,50Cfor15secand72for30sec),72Cfor5min,4Cforstorage	98Cfor30sec,30x(98Cfor10sec,50Cfor15secand72for30sec),72Cfor5min,4Cforstorage	98Cfor30sec,30x(98Cfor10sec,50Cfor15secand72for30sec),72Cfor5min,4Cforstorage	98Cfor30sec,30x(98Cfor10sec,50Cfor15secand72for30sec),72Cfor5min,4Cforstorage	98Cfor30sec,30x(98Cfor10sec,50Cfor15secand72for30sec),72Cfor5min,4Cforstorage	98Cfor30sec,30x(98Cfor10sec,50Cfor15secand72for30sec),72Cfor5min,4Cforstorage	98Cfor30sec,30x(98Cfor10sec,50Cfor15secand72for30sec),72Cfor5min,4Cforstorage	98Cfor30sec,30x(98Cfor10sec,50Cfor15secand72for30sec),72Cfor5min,4Cforstorage	98Cfor30sec,30x(98Cfor10sec,50Cfor15secand72for30sec),72Cfor5min,4Cforstorage	98Cfor30sec,30x(98Cfor10sec,50Cfor15secand72for30sec),72Cfor5min,4Cforstorage	98Cfor30sec,30x(98Cfor10sec,50Cfor15secand72for30sec),72Cfor5min,4Cforstorage	98Cfor30sec,30x(98Cfor10sec,50Cfor15secand72for30sec),72Cfor5min,4Cforstorage	98Cfor30sec,30x(98Cfor10sec,50Cfor15secand72for30sec),72Cfor5min,4Cforstorage	98Cfor30sec,30x(98Cfor10sec,50Cfor15secand72for30sec),72Cfor5min,4Cforstorage	98Cfor30sec,30x(98Cfor10sec,50Cfor15secand72for30sec),72Cfor5min,4Cforstorage	98Cfor30sec,30x(98Cfor10sec,50Cfor15secand72for30sec),72Cfor5min,4Cforstorage	98Cfor30sec,30x(98Cfor10sec,50Cfor15secand72for30sec),72Cfor5min,4Cforstorage	98Cfor30sec,30x(98Cfor10sec,50Cfor15secand72for30sec),72Cfor5min,4Cforstorage	98Cfor30sec,30x(98Cfor10sec,50Cfor15secand72for30sec),72Cfor5min,4Cforstorage	98Cfor30sec,30x(98Cfor10sec,50Cfor15secand72for30sec),72Cfor5min,4Cforstorage	98Cfor30sec,30x(98Cfor10sec,50Cfor15secand72for30sec),72Cfor5min,4Cforstorage	98Cfor30sec,30x(98Cfor10sec,50Cfor15secand72for30sec),72Cfor5min,4Cforstorage	98Cfor30sec,30x(98Cfor10sec,50Cfor15secand72for30sec),72Cfor5min,4Cforstorage	98Cfor30sec,30x(98Cfor10sec,50Cfor15secand72for30sec),72Cfor5min,4Cforstorage	98Cfor30sec,30x(98Cfor10sec,50Cfor15secand72for30sec),72Cfor5min,4Cforstorage	98Cfor30sec,30x(98Cfor10sec,50Cfor15secand72for30sec),72Cfor5min,4Cforstorage	98Cfor30sec,30x(98Cfor10sec,50Cfor15secand72for30sec),72Cfor5min,4Cforstorage	98Cfor30sec,30x(98Cfor10sec,50Cfor15secand72for30sec),72Cfor5min,4Cforstorage	98Cfor30sec,30x(98Cfor10sec,50Cfor15secand72for30sec),72Cfor5min,4Cforstorage	98Cfor30sec,30x(98Cfor10sec,50Cfor15secand72for30sec),72Cfor5min,4Cforstorage	98Cfor30sec,30x(98Cfor10sec,50Cfor15secand72for30sec),72Cfor5min,4Cforstorage	98Cfor30sec,30x(98Cfor10sec,50Cfor15secand72for30sec),72Cfor5min,4Cforstorage	98Cfor30sec,30x(98Cfor10sec,50Cfor15secand72for30sec),72Cfor5min,4Cforstorage	98Cfor30sec,30x(98Cfor10sec,50Cfor15secand72for30sec),72Cfor5min,4Cforstorage	98Cfor30sec,30x(98Cfor10sec,50Cfor15secand72for30sec),72Cfor5min,4Cforstorage	98Cfor30sec,30x(98Cfor10sec,50Cfor15secand72for30sec),72Cfor5min,4Cforstorage	98Cfor30sec,30x(98Cfor10sec,50Cfor15secand72for30sec),72Cfor5min,4Cforstorage	98Cfor30sec,30x(98Cfor10sec,50Cfor15secand72for30sec),72Cfor5min,4Cforstorage	98Cfor30sec,30x(98Cfor10sec,50Cfor15secand72for30sec),72Cfor5min,4Cforstorage	98Cfor30sec,30x(98Cfor10sec,50Cfor15secand72for30sec),72Cfor5min,4Cforstorage	98Cfor30sec,30x(98Cfor10sec,50Cfor15secand72for30sec),72Cfor5min,4Cforstorage	98Cfor30sec,30x(98Cfor10sec,50Cfor15secand72for30sec),72Cfor5min,4Cforstorage	98Cfor30sec,30x(98Cfor10sec,50Cfor15secand72for30sec),72Cfor5min,4Cforstorage
barcode_forward_primer	barcode_forward_primer		GCATCGTCTGGT	GACTTGGTAAAC	GACCATGTAGTA	TGAGCGCACGCG	TTACCCGCACAG	AACCGATGTACC	ACGACCTACGCT	TGGGACATATCC	GCAAGCTGTCTC	CGAGTATACAAC	ACAAGTGCTGCT	ATTAATGAAGCG	ATCGATCCACAG	CTAAATACCCTT	TATCTTCCTGAA	TAAGCGTCTCGA	CGTAAGATGCCT	TCAAGATCAAGA	TACTAGATATTA	GTTGTATTATAC	GGTACTGTACCA	ACGCTCCCATCG	GCGTACGGGTGA	CTGTTACAGCGA	ACCTTACACCTT	TAATCTCGCCGG	ATCTAGTGGCAA	ACGCTTAACGAC	TACGGATTATGG	ATACATGCAAGA	CTTAGTGCAGAA	AATCTTGCGCCG	AGGATCAGGGAA	AATAACTAGGGT	TATTGCAGCAGC	TGATGTGCTAAG	GTAGTAGACCAT	AGTAAAGATCGT	CTCGCCCTCGCC	TCTCTTTCGACA	ACATACTGAGCA	GTTGATACGATG	GTCAACGCTGTC	TGAGACCCTACA	ACTTGGTGTAAG	ATTACGTATCAT	CACGCAGTCTAC
barcode_reverse_primer	barcode_reverse_primer		GCTTATTGCTTA	CTTCGCGGATGT	CATGAGACTGTA	AAGATTTGCAGC	GCCTTACGATAG	ACGGTGAAAGCG	ATGGCCTGACTA	ATCACATTCTCC	CCAGGGACTTCT	CACTCTCCGGCA	ACCGATTAGGTA	CACCTCCAAGGT	TCAATGACCGCA	AACGTCCTGTGC	GAGGTATTCTGA	GGAGGGTACCGT	TGCAACTTGCAG	TACGTTTGGCGA	CTTTATGTGTCA	AAGGTGGACAAG	AGAGCTCCTCTG	AAGCGTACATTG	CCGAGTACAATC	CTCCTGTCCGGA	ATGTAGGCTTAG	AGAGGAGTCGAC	CTCCCACTAGAG	AATTTCCTAACA	GTGAGGGCAAGT	CACGAAAGCAGG	TACTGAGCCTCG	TCTTCGCAGCAG	CAGTCCCTGCAC	ATCAAGATACGC	AATAAGCAATAG	GCACGCGAGCAC	GCATTACTGGAC	GTCTCCTCCCTT	AATAGATGCTGA	ATAAACGGACAT	ATATTGGCAGCC	CGTGGCTTTCCG	GGTGCAGACAGA	CACGCTATTGGA	TGATTTAATTGC	CTGAGGCCCTTC	AGAAGGCCTTAT
barcode_merged	barcode_merged		GCATCGTCTGGTTAAGCAATAAGC	GACTTGGTAAACACATCCGCGAAG	GACCATGTAGTATACAGTCTCATG	TGAGCGCACGCGGCTGCAAATCTT	TTACCCGCACAGCTATCGTAAGGC	AACCGATGTACCCGCTTTCACCGT	ACGACCTACGCTTAGTCAGGCCAT	TGGGACATATCCGGAGAATGTGAT	GCAAGCTGTCTCAGAAGTCCCTGG	CGAGTATACAACTGCCGGAGAGTG	ACAAGTGCTGCTTACCTAATCGGT	ATTAATGAAGCGACCTTGGAGGTG	ATCGATCCACAGTGCGGTCATTGA	CTAAATACCCTTGCACAGGACGTT	TATCTTCCTGAATCAGAATACCTC	TAAGCGTCTCGAACGGTACCCTCC	CGTAAGATGCCTCTGCAAGTTGCA	TCAAGATCAAGATCGCCAAACGTA	TACTAGATATTATGACACATAAAG	GTTGTATTATACCTTGTCCACCTT	GGTACTGTACCACAGAGGAGCTCT	ACGCTCCCATCGCAATGTACGCTT	GCGTACGGGTGAGATTGTACTCGG	CTGTTACAGCGATCCGGACAGGAG	ACCTTACACCTTCTAAGCCTACAT	TAATCTCGCCGGGTCGACTCCTCT	ATCTAGTGGCAACTCTAGTGGGAG	ACGCTTAACGACTGTTAGGAAATT	TACGGATTATGGACTTGCCCTCAC	ATACATGCAAGACCTGCTTTCGTG	CTTAGTGCAGAACGAGGCTCAGTA	AATCTTGCGCCGCTGCTGCGAAGA	AGGATCAGGGAAGTGCAGGGACTG	AATAACTAGGGTGCGTATCTTGAT	TATTGCAGCAGCCTATTGCTTATT	TGATGTGCTAAGGTGCTCGCGTGC	GTAGTAGACCATGTCCAGTAATGC	AGTAAAGATCGTAAGGGAGGAGAC	CTCGCCCTCGCCTCAGCATCTATT	TCTCTTTCGACAATGTCCGTTTAT	ACATACTGAGCAGGCTGCCAATAT	GTTGATACGATGCGGAAAGCCACG	GTCAACGCTGTCTCTGTCTGCACC	TGAGACCCTACATCCAATAGCGTG	ACTTGGTGTAAGGCAATTAAATCA	ATTACGTATCATGAAGGGCCTCAG	CACGCAGTCTACATAAGGCCTTCT
day	day		0	0	0	0	0	0	0	0	3	3	3	3	3	3	3	3	6	6	6	6	6	6	6	6	0	0	0	0	0	0	0	0	0	0	0	0	3	3	3	3	3	3	3	3	3	3	3
treatment	treatment		nitrate_phosphate	control	nitrate	nitrate_phosphate	control	nitrate	phosphate	phosphate	nitrate_phosphate	control	nitrate	nitrate_phosphate	control	nitrate	phosphate	phosphate	nitrate_phosphate	control	nitrate	nitrate_phosphate	control	nitrate	phosphate	phosphate	nitrate	nitrate_phosphate	nitrate_phosphate	control	nitrate	phosphate	control	nitrate_phosphate	control	phosphate	phosphate	nitrate	nitrate	nitrate_phosphate	nitrate_phosphate	control	nitrate	phosphate	control	nitrate_phosphate	control	phosphate	phosphate
cca_label	cca_label		NA	NA	NA	NP3	NA	N3	NA	NA	NA	NA	NA	NP3	NA	N3	NA	NA	NA	NA	NA	NP3	NA	N3	NA	NA	N1	NP1	NP2	C1	N2	P1	C2	NA	C3	P2	P3	NA	N1	NP1	NP2	C1	N2	P1	C2	NA	C3	P2	P3
carbon	carbon	%																									23.975	25.14	24.19	22.045	23.91	22.385	23.11	23.82	24.48	21.305	25.61	24.865
%N	nitrogen	%																									1.0083	0.9338	1.06615	1.0035	0.88985	1.02015	0.9669	0.96835	1.31185	0.75715	0.73435	0.8029
%P	phosphorus	%																									0.0514261	0.0564118	0.0660794	0.0520823	0.0494807	0.05933	0.0634949	0.0541785	0.0897815	0.100404	0.049621	0.0560065
C:N	carbon:nitrogen	%																									23.7776	26.9223	22.6891	21.9681	26.8697	21.9429	23.9011	24.5985	18.6607	28.1384	34.8744	30.969
N:P	nitrogen:phosphorus	%																									19.6068	16.5533	16.1344	19.2676	17.9838	17.1945	15.228	17.8733	14.6116	7.541	14.7992	14.3358
C:P	carbon:phosphorus	%																									466.203	445.651	366.075	423.272	483.219	377.297	363.966	439.657	272.662	212.192	516.112	443.966
NO2	nitrite	uM																									0.174	0.146	0.135	0.055	0.132	0.091	0.07	0.13	0.082	0.089	0.053	0.123	1.116	0.023	0.718	0.012	1.04	0.013	0.011	0.725	0.016	0.022	0.02
NO3	nitrate	uM																									58.255	60.357	66.846	0.671	47.04	0.901	0.884	60.528	1.374	1.032	0.711	67.747	21.253	0.013	10.704	0.188	10.437	0.045	0.047	4.933	0.054	0.058	0.02
PO4	phosphate	uM																									0.051	5.872	6.31	0.034	0.069	6.158	0.055	6.751	0.061	6.123	4.634	0.089	0.073	0.063	0.209	0.005	0.024	0.952	0.005	0.694	0.006	0.677	1.388
RGR_day0-3	relative_growth_rate_day0-3	ratio									0.0849683	0.0315359	0.0483618	0.0912136	0.0555438	0.0234188	0.0450732	0.0335623																					0.0719655	0.041182	0.0366012	0.0367434	0.0212122	0.0294258	0.0593533	0.0788027	0.0635308	0.0688937	0.0808989
RGR_day3-6	relative_growth_rate_day3-6	ratio																	0.0451863	0.00370622	0.0472358	0.0240228	0.0357881	0.0453454	0.0129602	0.0153268
growth_length	growth_length	cm									0.525933	-0.7003			0.978133		0.798867		0.7133	-0.156133			1.33533		0.980667														-0.0384667	1.0376	0.2525	0.6148	0.101233	0.954533	-0.3588	0.416833	0.5181	0.122733	0.596
photosynthetic_efficiency	photosynthetic_efficiency	fv/fm	0.652	0.6524	0.662	0.718	0.769	0.7354	0.6348	0.6934	0.6202	0.717	0.7196	0.7522	0.6952	0.7086	0.7048	0.7896	0.6586	0.6018	0.7016	0.7406	0.6578	0.699	0.643	0.7284	0.5738	0.648	0.6938	0.7468	0.7146	0.7298	0.713	0.5974	0.6994	0.7052	0.651	0.7448	0.7004	0.731	0.762	0.7282	0.7164	0.7216	0.6858	0.7166	0.7284	0.7408	0.7396
NO3	nitrate_day03uptake_hour	uM*g*h																																					0.188348	0.357974	0.273267	0.00247877	0.186649	0.00470589	0.00494423	0.397719	0.0083446	0.00551204	0.00506877
PO4	phosphate_03uptake	uM*g*h																																					-0.000104202	0.0330462	0.028608	0.000143355	0.000224517	0.0277708	0.000278207	0.0400564	0.000326178	0.0287631	0.0219674
wet_weight	wet_weight	g	13.288	14.076	16.097	12.31	15.641	16.031	12.528	13.447	15.856	15.03	17.8	14.881	17.556	16.831	13.759	14.419	13.938	12.765	15.809	11.349	15.324	15.725	11.997	12.911	14.818	13.153	16.11	15.277	15.633	14.374	12.949	10.463	12.044	13.374	10.18	11.532	17.21	14.329	17.384	16.49	16.338	15.281	14.65	12.326	13.745	15.434	12.045
[truncated: 13 more columns]

## Sheet: transposed
Structured Comment Name	sample_id	sample_title	sample_ENAnr	sample_experiment_number	project_name	collection_date	nucl_acid_ext	lib_reads_seqd	lib_const_meth	target_gene	target_subfragment	seq_meth	pcr_primers	pcr_cond	barcode_forward_primer	barcode_reverse_primer	barcode_merged	day	treatment	cca_label	carbon	%N	%P	C:N	N:P	C:P	NO2	NO3	PO4	RGR_day0-3	RGR_day3-6	growth_length	photosynthetic_efficiency	NO3	PO4	wet_weight
Item	sample_run_id	sample_title	sampl_ena_nr	sampl_exp_nr	project_name	collection_date	nucleic_acid_extraction	library_reads_sequenced	library_construction_method	target_gene	target_subfragment	sequencing_method	pcr_primers	pcr_conditions	barcode_forward_primer	barcode_reverse_primer	barcode_merged	day	treatment	cca_label	carbon	nitrogen	phosphorus	carbon:nitrogen	nitrogen:phosphorus	carbon:phosphorus	nitrite	nitrate	phosphate	relative_growth_rate_day0-3	relative_growth_rate_day3-6	growth_length	photosynthetic_efficiency	nitrate_day03uptake_hour	phosphate_03uptake	wet_weight
Units																					%	%	%	%	%	%	uM	uM	uM	ratio	ratio	cm	fv/fm	uM*g*h	uM*g*h	g
NP_t0_1	NIOZ348.926R.9139.9142	NIOZ348.926R.9139.9142 NP_t0_1	ERS23761879	1	SARG_NPexp_Curacao	2022-05-30	ZYMO_miniprep_kit	123318	SUPERFI_3domain_amplification	16S/18S SSU	V4-5	Illumina NextSeq paired end 2 x 300 bp	forward(515F-Y)GTGYCAGCMGCCGCGGTAA;reverse(926R)CCGYCAATTYMTTTRAGTTT	98Cfor30sec,30x(98Cfor10sec,50Cfor15secand72for30sec),72Cfor5min,4Cforstorage	GCATCGTCTGGT	GCTTATTGCTTA	GCATCGTCTGGTTAAGCAATAAGC	0	nitrate_phosphate	NA													0.652			13.288
C_t0_2	NIOZ348.926R.9141.9144	NIOZ348.926R.9141.9144 C_t0_2	ERS23761880	2	SARG_NPexp_Curacao	2022-05-30	ZYMO_miniprep_kit	121877	SUPERFI_3domain_amplification	16S/18S SSU	V4-5	Illumina NextSeq paired end 2 x 300 bp	forward(515F-Y)GTGYCAGCMGCCGCGGTAA;reverse(926R)CCGYCAATTYMTTTRAGTTT	98Cfor30sec,30x(98Cfor10sec,50Cfor15secand72for30sec),72Cfor5min,4Cforstorage	GACTTGGTAAAC	CTTCGCGGATGT	GACTTGGTAAACACATCCGCGAAG	0	control	NA													0.6524			14.076
N_t0_4	NIOZ348.926R.9143.9146	NIOZ348.926R.9143.9146 N_t0_4	ERS23761881	4	SARG_NPexp_Curacao	2022-05-30	ZYMO_miniprep_kit	110426	SUPERFI_3domain_amplification	16S/18S SSU	V4-5	Illumina NextSeq paired end 2 x 300 bp	forward(515F-Y)GTGYCAGCMGCCGCGGTAA;reverse(926R)CCGYCAATTYMTTTRAGTTT	98Cfor30sec,30x(98Cfor10sec,50Cfor15secand72for30sec),72Cfor5min,4Cforstorage	GACCATGTAGTA	CATGAGACTGTA	GACCATGTAGTATACAGTCTCATG	0	nitrate	NA													0.662			16.097
NP_t0_8	NIOZ348.926R.9145.9148	NIOZ348.926R.9145.9148 NP_t0_8	ERS23761882	8	SARG_NPexp_Curacao	2022-05-30	ZYMO_miniprep_kit	934663	SUPERFI_3domain_amplification	16S/18S SSU	V4-5	Illumina NextSeq paired end 2 x 300 bp	forward(515F-Y)GTGYCAGCMGCCGCGGTAA;reverse(926R)CCGYCAATTYMTTTRAGTTT	98Cfor30sec,30x(98Cfor10sec,50Cfor15secand72for30sec),72Cfor5min,4Cforstorage	TGAGCGCACGCG	AAGATTTGCAGC	TGAGCGCACGCGGCTGCAAATCTT	0	nitrate_phosphate	NP3													0.718			12.31
C_t0_9	NIOZ348.926R.9147.9150	NIOZ348.926R.9147.9150 C_t0_9	ERS23761883	9	SARG_NPexp_Curacao	2022-05-30	ZYMO_miniprep_kit	102440	SUPERFI_3domain_amplification	16S/18S SSU	V4-5	Illumina NextSeq paired end 2 x 300 bp	forward(515F-Y)GTGYCAGCMGCCGCGGTAA;reverse(926R)CCGYCAATTYMTTTRAGTTT	98Cfor30sec,30x(98Cfor10sec,50Cfor15secand72for30sec),72Cfor5min,4Cforstorage	TTACCCGCACAG	GCCTTACGATAG	TTACCCGCACAGCTATCGTAAGGC	0	control	NA													0.769			15.641
N_t0_12	NIOZ348.926R.9149.9152	NIOZ348.926R.9149.9152 N_t0_12	ERS23761884	12	SARG_NPexp_Curacao	2022-05-30	ZYMO_miniprep_kit	148881	SUPERFI_3domain_amplification	16S/18S SSU	V4-5	Illumina NextSeq paired end 2 x 300 bp	forward(515F-Y)GTGYCAGCMGCCGCGGTAA;reverse(926R)CCGYCAATTYMTTTRAGTTT	98Cfor30sec,30x(98Cfor10sec,50Cfor15secand72for30sec),72Cfor5min,4Cforstorage	AACCGATGTACC	ACGGTGAAAGCG	AACCGATGTACCCGCTTTCACCGT	0	nitrate	N3													0.7354			16.031
P_t0_15	NIOZ348.926R.9151.9154	NIOZ348.926R.9151.9154 P_t0_15	ERS23761885	15	SARG_NPexp_Curacao	2022-05-30	ZYMO_miniprep_kit	77723	SUPERFI_3domain_amplification	16S/18S SSU	V4-5	Illumina NextSeq paired end 2 x 300 bp	forward(515F-Y)GTGYCAGCMGCCGCGGTAA;reverse(926R)CCGYCAATTYMTTTRAGTTT	98Cfor30sec,30x(98Cfor10sec,50Cfor15secand72for30sec),72Cfor5min,4Cforstorage	ACGACCTACGCT	ATGGCCTGACTA	ACGACCTACGCTTAGTCAGGCCAT	0	phosphate	NA													0.6348			12.528
P_t0_16	NIOZ348.926R.9153.9156	NIOZ348.926R.9153.9156 P_t0_16	ERS23761886	16	SARG_NPexp_Curacao	2022-05-30	ZYMO_miniprep_kit	137968	SUPERFI_3domain_amplification	16S/18S SSU	V4-5	Illumina NextSeq paired end 2 x 300 bp	forward(515F-Y)GTGYCAGCMGCCGCGGTAA;reverse(926R)CCGYCAATTYMTTTRAGTTT	98Cfor30sec,30x(98Cfor10sec,50Cfor15secand72for30sec),72Cfor5min,4Cforstorage	TGGGACATATCC	ATCACATTCTCC	TGGGACATATCCGGAGAATGTGAT	0	phosphate	NA													0.6934			13.447
NP_t3_1	NIOZ348.926R.9155.9158	NIOZ348.926R.9155.9158 NP_t3_1	ERS23761887	1	SARG_NPexp_Curacao	2022-06-02	ZYMO_miniprep_kit	2441703	SUPERFI_3domain_amplification	16S/18S SSU	V4-5	Illumina NextSeq paired end 2 x 300 bp	forward(515F-Y)GTGYCAGCMGCCGCGGTAA;reverse(926R)CCGYCAATTYMTTTRAGTTT	98Cfor30sec,30x(98Cfor10sec,50Cfor15secand72for30sec),72Cfor5min,4Cforstorage	GCAAGCTGTCTC	CCAGGGACTTCT	GCAAGCTGTCTCAGAAGTCCCTGG	3	nitrate_phosphate	NA										0.0849683		0.525933	0.6202			15.856
C_t3_2	NIOZ348.926R.9157.9160	NIOZ348.926R.9157.9160 C_t3_2	ERS23761888	2	SARG_NPexp_Curacao	2022-06-02	ZYMO_miniprep_kit	180172	SUPERFI_3domain_amplification	16S/18S SSU	V4-5	Illumina NextSeq paired end 2 x 300 bp	forward(515F-Y)GTGYCAGCMGCCGCGGTAA;reverse(926R)CCGYCAATTYMTTTRAGTTT	98Cfor30sec,30x(98Cfor10sec,50Cfor15secand72for30sec),72Cfor5min,4Cforstorage	CGAGTATACAAC	CACTCTCCGGCA	CGAGTATACAACTGCCGGAGAGTG	3	control	NA										0.0315359		-0.7003	0.717			15.03
N_t3_4	NIOZ348.926R.9159.9162	NIOZ348.926R.9159.9162 N_t3_4	ERS23761889	4	SARG_NPexp_Curacao	2022-06-02	ZYMO_miniprep_kit	123988	SUPERFI_3domain_amplification	16S/18S SSU	V4-5	Illumina NextSeq paired end 2 x 300 bp	forward(515F-Y)GTGYCAGCMGCCGCGGTAA;reverse(926R)CCGYCAATTYMTTTRAGTTT	98Cfor30sec,30x(98Cfor10sec,50Cfor15secand72for30sec),72Cfor5min,4Cforstorage	ACAAGTGCTGCT	ACCGATTAGGTA	ACAAGTGCTGCTTACCTAATCGGT	3	nitrate	NA										0.0483618			0.7196			17.8
NP_t3_8	NIOZ348.926R.9161.9164	NIOZ348.926R.9161.9164 NP_t3_8	ERS23761890	8	SARG_NPexp_Curacao	2022-06-02	ZYMO_miniprep_kit	488211	SUPERFI_3domain_amplification	16S/18S SSU	V4-5	Illumina NextSeq paired end 2 x 300 bp	forward(515F-Y)GTGYCAGCMGCCGCGGTAA;reverse(926R)CCGYCAATTYMTTTRAGTTT	98Cfor30sec,30x(98Cfor10sec,50Cfor15secand72for30sec),72Cfor5min,4Cforstorage	ATTAATGAAGCG	CACCTCCAAGGT	ATTAATGAAGCGACCTTGGAGGTG	3	nitrate_phosphate	NP3										0.0912136			0.7522			14.881
C_t3_9	NIOZ348.926R.9163.9166	NIOZ348.926R.9163.9166 C_t3_9	ERS23761891	9	SARG_NPexp_Curacao	2022-06-02	ZYMO_miniprep_kit	97398	SUPERFI_3domain_amplification	16S/18S SSU	V4-5	Illumina NextSeq paired end 2 x 300 bp	forward(515F-Y)GTGYCAGCMGCCGCGGTAA;reverse(926R)CCGYCAATTYMTTTRAGTTT	98Cfor30sec,30x(98Cfor10sec,50Cfor15secand72for30sec),72Cfor5min,4Cforstorage	ATCGATCCACAG	TCAATGACCGCA	ATCGATCCACAGTGCGGTCATTGA	3	control	NA										0.0555438		0.978133	0.6952			17.556
N_t3_12	NIOZ348.926R.9165.9168	NIOZ348.926R.9165.9168 N_t3_12	ERS23761892	12	SARG_NPexp_Curacao	2022-06-02	ZYMO_miniprep_kit	142505	SUPERFI_3domain_amplification	16S/18S SSU	V4-5	Illumina NextSeq paired end 2 x 300 bp	forward(515F-Y)GTGYCAGCMGCCGCGGTAA;reverse(926R)CCGYCAATTYMTTTRAGTTT	98Cfor30sec,30x(98Cfor10sec,50Cfor15secand72for30sec),72Cfor5min,4Cforstorage	CTAAATACCCTT	AACGTCCTGTGC	CTAAATACCCTTGCACAGGACGTT	3	nitrate	N3										0.0234188			0.7086			16.831
P_t3_15	NIOZ348.926R.9167.9170	NIOZ348.926R.9167.9170 P_t3_15	ERS23761893	15	SARG_NPexp_Curacao	2022-06-02	ZYMO_miniprep_kit	109635	SUPERFI_3domain_amplification	16S/18S SSU	V4-5	Illumina NextSeq paired end 2 x 300 bp	forward(515F-Y)GTGYCAGCMGCCGCGGTAA;reverse(926R)CCGYCAATTYMTTTRAGTTT	98Cfor30sec,30x(98Cfor10sec,50Cfor15secand72for30sec),72Cfor5min,4Cforstorage	TATCTTCCTGAA	GAGGTATTCTGA	TATCTTCCTGAATCAGAATACCTC	3	phosphate	NA										0.0450732		0.798867	0.7048			13.759
P_t3_16	NIOZ348.926R.9169.9172	NIOZ348.926R.9169.9172 P_t3_16	ERS23761894	16	SARG_NPexp_Curacao	2022-06-02	ZYMO_miniprep_kit	165628	SUPERFI_3domain_amplification	16S/18S SSU	V4-5	Illumina NextSeq paired end 2 x 300 bp	forward(515F-Y)GTGYCAGCMGCCGCGGTAA;reverse(926R)CCGYCAATTYMTTTRAGTTT	98Cfor30sec,30x(98Cfor10sec,50Cfor15secand72for30sec),72Cfor5min,4Cforstorage	TAAGCGTCTCGA	GGAGGGTACCGT	TAAGCGTCTCGAACGGTACCCTCC	3	phosphate	NA										0.0335623			0.7896			14.419
NP_t6_1	NIOZ348.926R.9171.9174	NIOZ348.926R.9171.9174 NP_t6_1	ERS23761895	1	SARG_NPexp_Curacao	2022-06-05	ZYMO_miniprep_kit	76451	SUPERFI_3domain_amplification	16S/18S SSU	V4-5	Illumina NextSeq paired end 2 x 300 bp	forward(515F-Y)GTGYCAGCMGCCGCGGTAA;reverse(926R)CCGYCAATTYMTTTRAGTTT	98Cfor30sec,30x(98Cfor10sec,50Cfor15secand72for30sec),72Cfor5min,4Cforstorage	CGTAAGATGCCT	TGCAACTTGCAG	CGTAAGATGCCTCTGCAAGTTGCA	6	nitrate_phosphate	NA											0.0451863	0.7133	0.6586			13.938
C_t6_2	NIOZ348.926R.9173.9176	NIOZ348.926R.9173.9176 C_t6_2	ERS23761896	2	SARG_NPexp_Curacao	2022-06-05	ZYMO_miniprep_kit	82623	SUPERFI_3domain_amplification	16S/18S SSU	V4-5	Illumina NextSeq paired end 2 x 300 bp	forward(515F-Y)GTGYCAGCMGCCGCGGTAA;reverse(926R)CCGYCAATTYMTTTRAGTTT	98Cfor30sec,30x(98Cfor10sec,50Cfor15secand72for30sec),72Cfor5min,4Cforstorage	TCAAGATCAAGA	TACGTTTGGCGA	TCAAGATCAAGATCGCCAAACGTA	6	control	NA											0.00370622	-0.156133	0.6018			12.765
N_t6_4	NIOZ348.926R.9175.9178	NIOZ348.926R.9175.9178 N_t6_4	ERS23761897	4	SARG_NPexp_Curacao	2022-06-05	ZYMO_miniprep_kit	509889	SUPERFI_3domain_amplification	16S/18S SSU	V4-5	Illumina NextSeq paired end 2 x 300 bp	forward(515F-Y)GTGYCAGCMGCCGCGGTAA;reverse(926R)CCGYCAATTYMTTTRAGTTT	98Cfor30sec,30x(98Cfor10sec,50Cfor15secand72for30sec),72Cfor5min,4Cforstorage	TACTAGATATTA	CTTTATGTGTCA	TACTAGATATTATGACACATAAAG	6	nitrate	NA											0.0472358		0.7016			15.809
NP_t6_8	NIOZ348.926R.9177.9180	NIOZ348.926R.9177.9180 NP_t6_8	ERS23761898	8	SARG_NPexp_Curacao	2022-06-05	ZYMO_miniprep_kit	68490	SUPERFI_3domain_amplification	16S/18S SSU	V4-5	Illumina NextSeq paired end 2 x 300 bp	forward(515F-Y)GTGYCAGCMGCCGCGGTAA;reverse(926R)CCGYCAATTYMTTTRAGTTT	98Cfor30sec,30x(98Cfor10sec,50Cfor15secand72for30sec),72Cfor5min,4Cforstorage	GTTGTATTATAC	AAGGTGGACAAG	GTTGTATTATACCTTGTCCACCTT	6	nitrate_phosphate	NP3											0.0240228		0.7406			11.349
C_t6_9	NIOZ348.926R.9179.9182	NIOZ348.926R.9179.9182 C_t6_9	ERS23761899	9	SARG_NPexp_Curacao	2022-06-05	ZYMO_miniprep_kit	124267	SUPERFI_3domain_amplification	16S/18S SSU	V4-5	Illumina NextSeq paired end 2 x 300 bp	forward(515F-Y)GTGYCAGCMGCCGCGGTAA;reverse(926R)CCGYCAATTYMTTTRAGTTT	98Cfor30sec,30x(98Cfor10sec,50Cfor15secand72for30sec),72Cfor5min,4Cforstorage	GGTACTGTACCA	AGAGCTCCTCTG	GGTACTGTACCACAGAGGAGCTCT	6	control	NA											0.0357881	1.33533	0.6578			15.324
N_t6_12	NIOZ348.926R.9181.9184	NIOZ348.926R.9181.9184 N_t6_12	ERS23761900	12	SARG_NPexp_Curacao	2022-06-05	ZYMO_miniprep_kit	79748	SUPERFI_3domain_amplification	16S/18S SSU	V4-5	Illumina NextSeq paired end 2 x 300 bp	forward(515F-Y)GTGYCAGCMGCCGCGGTAA;reverse(926R)CCGYCAATTYMTTTRAGTTT	98Cfor30sec,30x(98Cfor10sec,50Cfor15secand72for30sec),72Cfor5min,4Cforstorage	ACGCTCCCATCG	AAGCGTACATTG	ACGCTCCCATCGCAATGTACGCTT	6	nitrate	N3											0.0453454		0.699			15.725
P_t6_15	NIOZ348.926R.9183.9186	NIOZ348.926R.9183.9186 P_t6_15	ERS23761901	15	SARG_NPexp_Curacao	2022-06-05	ZYMO_miniprep_kit	124872	SUPERFI_3domain_amplification	16S/18S SSU	V4-5	Illumina NextSeq paired end 2 x 300 bp	forward(515F-Y)GTGYCAGCMGCCGCGGTAA;reverse(926R)CCGYCAATTYMTTTRAGTTT	98Cfor30sec,30x(98Cfor10sec,50Cfor15secand72for30sec),72Cfor5min,4Cforstorage	GCGTACGGGTGA	CCGAGTACAATC	GCGTACGGGTGAGATTGTACTCGG	6	phosphate	NA											0.0129602	0.980667	0.643			11.997
P_t6_16	NIOZ348.926R.9185.9188	NIOZ348.926R.9185.9188 P_t6_16	ERS23761902	16	SARG_NPexp_Curacao	2022-06-05	ZYMO_miniprep_kit	7932	SUPERFI_3domain_amplification	16S/18S SSU	V4-5	Illumina NextSeq paired end 2 x 300 bp	forward(515F-Y)GTGYCAGCMGCCGCGGTAA;reverse(926R)CCGYCAATTYMTTTRAGTTT	98Cfor30sec,30x(98Cfor10sec,50Cfor15secand72for30sec),72Cfor5min,4Cforstorage	CTGTTACAGCGA	CTCCTGTCCGGA	CTGTTACAGCGATCCGGACAGGAG	6	phosphate	NA											0.0153268		0.7284			12.911
N_t0_3	NIOZ349.926R.0075.0108	NIOZ349.926R.0075.0108 N_t0_3	ERS23761903	3	SARG_NPexp_Curacao	2022-05-30	ZYMO_miniprep_kit	210882	SUPERFI_3domain_amplification	16S/18S SSU	V4-5	Illumina NextSeq paired end 2 x 300 bp	forward(515F-Y)GTGYCAGCMGCCGCGGTAA;reverse(926R)CCGYCAATTYMTTTRAGTTT	98Cfor30sec,30x(98Cfor10sec,50Cfor15secand72for30sec),72Cfor5min,4Cforstorage	ACCTTACACCTT	ATGTAGGCTTAG	ACCTTACACCTTCTAAGCCTACAT	0	nitrate	N1	23.975	1.0083	0.0514261	23.7776	19.6068	466.203	0.174	58.255	0.051				0.5738			14.818
NP_t0_5	NIOZ349.926R.0077.0110	NIOZ349.926R.0077.0110 NP_t0_5	ERS23761904	5	SARG_NPexp_Curacao	2022-05-30	ZYMO_miniprep_kit	283531	SUPERFI_3domain_amplification	16S/18S SSU	V4-5	Illumina NextSeq paired end 2 x 300 bp	forward(515F-Y)GTGYCAGCMGCCGCGGTAA;reverse(926R)CCGYCAATTYMTTTRAGTTT	98Cfor30sec,30x(98Cfor10sec,50Cfor15secand72for30sec),72Cfor5min,4Cforstorage	TAATCTCGCCGG	AGAGGAGTCGAC	TAATCTCGCCGGGTCGACTCCTCT	0	nitrate_phosphate	NP1	25.14	0.9338	0.0564118	26.9223	16.5533	445.651	0.146	60.357	5.872				0.648			13.153
NP_t0_6	NIOZ349.926R.0079.0112	NIOZ349.926R.0079.0112 NP_t0_6	ERS23761905	6	SARG_NPexp_Curacao	2022-05-30	ZYMO_miniprep_kit	251138	SUPERFI_3domain_amplification	16S/18S SSU	V4-5	Illumina NextSeq paired end 2 x 300 bp	forward(515F-Y)GTGYCAGCMGCCGCGGTAA;reverse(926R)CCGYCAATTYMTTTRAGTTT	98Cfor30sec,30x(98Cfor10sec,50Cfor15secand72for30sec),72Cfor5min,4Cforstorage	ATCTAGTGGCAA	CTCCCACTAGAG	ATCTAGTGGCAACTCTAGTGGGAG	0	nitrate_phosphate	NP2	24.19	1.06615	0.0660794	22.6891	16.1344	366.075	0.135	66.846	6.31				0.6938			16.11
C_t0_7	NIOZ349.926R.0081.0114	NIOZ349.926R.0081.0114 C_t0_7	ERS23761906	7	SARG_NPexp_Curacao	2022-05-30	ZYMO_miniprep_kit	217789	SUPERFI_3domain_amplification	16S/18S SSU	V4-5	Illumina NextSeq paired end 2 x 300 bp	forward(515F-Y)GTGYCAGCMGCCGCGGTAA;reverse(926R)CCGYCAATTYMTTTRAGTTT	98Cfor30sec,30x(98Cfor10sec,50Cfor15secand72for30sec),72Cfor5min,4Cforstorage	ACGCTTAACGAC	AATTTCCTAACA	ACGCTTAACGACTGTTAGGAAATT	0	control	C1	22.045	1.0035	0.0520823	21.9681	19.2676	423.272	0.055	0.671	0.034				0.7468			15.277
N_t0_10	NIOZ349.926R.0083.0116	NIOZ349.926R.0083.0116 N_t0_10	ERS23761907	10	SARG_NPexp_Curacao	2022-05-30	ZYMO_miniprep_kit	172852	SUPERFI_3domain_amplification	16S/18S SSU	V4-5	Illumina NextSeq paired end 2 x 300 bp	forward(515F-Y)GTGYCAGCMGCCGCGGTAA;reverse(926R)CCGYCAATTYMTTTRAGTTT	98Cfor30sec,30x(98Cfor10sec,50Cfor15secand72for30sec),72Cfor5min,4Cforstorage	TACGGATTATGG	GTGAGGGCAAGT	TACGGATTATGGACTTGCCCTCAC	0	nitrate	N2	23.91	0.88985	0.0494807	26.8697	17.9838	483.219	0.132	47.04	0.069				0.7146			15.633
P_t0_11	NIOZ349.926R.0085.0118	NIOZ349.926R.0085.0118 P_t0_11	ERS23761908	11	SARG_NPexp_Curacao	2022-05-30	ZYMO_miniprep_kit	189780	SUPERFI_3domain_amplification	16S/18S SSU	V4-5	Illumina NextSeq paired end 2 x 300 bp	forward(515F-Y)GTGYCAGCMGCCGCGGTAA;reverse(926R)CCGYCAATTYMTTTRAGTTT	98Cfor30sec,30x(98Cfor10sec,50Cfor15secand72for30sec),72Cfor5min,4Cforstorage	ATACATGCAAGA	CACGAAAGCAGG	ATACATGCAAGACCTGCTTTCGTG	0	phosphate	P1	22.385	1.02015	0.05933	21.9429	17.1945	377.297	0.091	0.901	6.158				0.7298			14.374
C_t0_13	NIOZ349.926R.0087.0120	NIOZ349.926R.0087.0120 C_t0_13	ERS23761909	13	SARG_NPexp_Curacao	2022-05-30	ZYMO_miniprep_kit	193783	SUPERFI_3domain_amplification	16S/18S SSU	V4-5	Illumina NextSeq paired end 2 x 300 bp	forward(515F-Y)GTGYCAGCMGCCGCGGTAA;reverse(926R)CCGYCAATTYMTTTRAGTTT	98Cfor30sec,30x(98Cfor10sec,50Cfor15secand72for30sec),72Cfor5min,4Cforstorage	CTTAGTGCAGAA	TACTGAGCCTCG	CTTAGTGCAGAACGAGGCTCAGTA	0	control	C2	23.11	0.9669	0.0634949	23.9011	15.228	363.966	0.07	0.884	0.055				0.713			12.949
NP_t0_14	NIOZ349.926R.0089.0122	NIOZ349.926R.0089.0122 NP_t0_14	ERS23761910	14	SARG_NPexp_Curacao	2022-05-30	ZYMO_miniprep_kit	145756	SUPERFI_3domain_amplification	16S/18S SSU	V4-5	Illumina NextSeq paired end 2 x 300 bp	forward(515F-Y)GTGYCAGCMGCCGCGGTAA;reverse(926R)CCGYCAATTYMTTTRAGTTT	98Cfor30sec,30x(98Cfor10sec,50Cfor15secand72for30sec),72Cfor5min,4Cforstorage	AATCTTGCGCCG	TCTTCGCAGCAG	AATCTTGCGCCGCTGCTGCGAAGA	0	nitrate_phosphate	NA	23.82	0.96835	0.0541785	24.5985	17.8733	439.657	0.13	60.528	6.751				0.5974			10.463
C_t0_17	NIOZ349.926R.0091.0124	NIOZ349.926R.0091.0124 C_t0_17	ERS23761911	17	SARG_NPexp_Curacao	2022-05-30	ZYMO_miniprep_kit	190173	SUPERFI_3domain_amplification	16S/18S SSU	V4-5	Illumina NextSeq paired end 2 x 300 bp	forward(515F-Y)GTGYCAGCMGCCGCGGTAA;reverse(926R)CCGYCAATTYMTTTRAGTTT	98Cfor30sec,30x(98Cfor10sec,50Cfor15secand72for30sec),72Cfor5min,4Cforstorage	AGGATCAGGGAA	CAGTCCCTGCAC	AGGATCAGGGAAGTGCAGGGACTG	0	control	C3	24.48	1.31185	0.0897815	18.6607	14.6116	272.662	0.082	1.374	0.061				0.6994			12.044
P_t0_18	NIOZ349.926R.0093.0126	NIOZ349.926R.0093.0126 P_t0_18	ERS23761912	18	SARG_NPexp_Curacao	2022-05-30	ZYMO_miniprep_kit	153713	SUPERFI_3domain_amplification	16S/18S SSU	V4-5	Illumina NextSeq paired end 2 x 300 bp	forward(515F-Y)GTGYCAGCMGCCGCGGTAA;reverse(926R)CCGYCAATTYMTTTRAGTTT	98Cfor30sec,30x(98Cfor10sec,50Cfor15secand72for30sec),72Cfor5min,4Cforstorage	AATAACTAGGGT	ATCAAGATACGC	AATAACTAGGGTGCGTATCTTGAT	0	phosphate	P2	21.305	0.75715	0.100404	28.1384	7.541	212.192	0.089	1.032	6.123				0.7052			13.374
P_t0_19	NIOZ349.926R.0095.0128	NIOZ349.926R.0095.0128 P_t0_19	ERS23761913	19	SARG_NPexp_Curacao	2022-05-30	ZYMO_miniprep_kit	165644	SUPERFI_3domain_amplification	16S/18S SSU	V4-5	Illumina NextSeq paired end 2 x 300 bp	forward(515F-Y)GTGYCAGCMGCCGCGGTAA;reverse(926R)CCGYCAATTYMTTTRAGTTT	98Cfor30sec,30x(98Cfor10sec,50Cfor15secand72for30sec),72Cfor5min,4Cforstorage	TATTGCAGCAGC	AATAAGCAATAG	TATTGCAGCAGCCTATTGCTTATT	0	phosphate	P3	25.61	0.73435	0.049621	34.8744	14.7992	516.112	0.053	0.711	4.634				0.651			10.18
N_t0_20	NIOZ349.926R.0097.0130	NIOZ349.926R.0097.0130 N_t0_20	ERS23761914	20	SARG_NPexp_Curacao	2022-05-30	ZYMO_miniprep_kit	164516	SUPERFI_3domain_amplification	16S/18S SSU	V4-5	Illumina NextSeq paired end 2 x 300 bp	forward(515F-Y)GTGYCAGCMGCCGCGGTAA;reverse(926R)CCGYCAATTYMTTTRAGTTT	98Cfor30sec,30x(98Cfor10sec,50Cfor15secand72for30sec),72Cfor5min,4Cforstorage	TGATGTGCTAAG	GCACGCGAGCAC	TGATGTGCTAAGGTGCTCGCGTGC	0	nitrate	NA	24.865	0.8029	0.0560065	30.969	14.3358	443.966	0.123	67.747	0.089				0.7448			11.532
N_t3_3	NIOZ349.926R.0099.0132	NIOZ349.926R.0099.0132 N_t3_3	ERS23761915	3	SARG_NPexp_Curacao	2022-06-02	ZYMO_miniprep_kit	176448	SUPERFI_3domain_amplification	16S/18S SSU	V4-5	Illumina NextSeq paired end 2 x 300 bp	forward(515F-Y)GTGYCAGCMGCCGCGGTAA;reverse(926R)CCGYCAATTYMTTTRAGTTT	98Cfor30sec,30x(98Cfor10sec,50Cfor15secand72for30sec),72Cfor5min,4Cforstorage	GTAGTAGACCAT	GCATTACTGGAC	GTAGTAGACCATGTCCAGTAATGC	3	nitrate	N1							1.116	21.253	0.073	0.0719655		-0.0384667	0.7004	0.188348	-0.000104202	17.21
NP_t3_5	NIOZ349.926R.0101.0134	NIOZ349.926R.0101.0134 NP_t3_5	ERS23761916	5	SARG_NPexp_Curacao	2022-06-02	ZYMO_miniprep_kit	168864	SUPERFI_3domain_amplification	16S/18S SSU	V4-5	Illumina NextSeq paired end 2 x 300 bp	forward(515F-Y)GTGYCAGCMGCCGCGGTAA;reverse(926R)CCGYCAATTYMTTTRAGTTT	98Cfor30sec,30x(98Cfor10sec,50Cfor15secand72for30sec),72Cfor5min,4Cforstorage	AGTAAAGATCGT	GTCTCCTCCCTT	AGTAAAGATCGTAAGGGAGGAGAC	3	nitrate_phosphate	NP1							0.023	0.013	0.063	0.041182		1.0376	0.731	0.357974	0.0330462	14.329
NP_t3_6	NIOZ349.926R.0103.0136	NIOZ349.926R.0103.0136 NP_t3_6	ERS23761917	6	SARG_NPexp_Curacao	2022-06-02	ZYMO_miniprep_kit	193010	SUPERFI_3domain_amplification	16S/18S SSU	V4-5	Illumina NextSeq paired end 2 x 300 bp	forward(515F-Y)GTGYCAGCMGCCGCGGTAA;reverse(926R)CCGYCAATTYMTTTRAGTTT	98Cfor30sec,30x(98Cfor10sec,50Cfor15secand72for30sec),72Cfor5min,4Cforstorage	CTCGCCCTCGCC	AATAGATGCTGA	CTCGCCCTCGCCTCAGCATCTATT	3	nitrate_phosphate	NP2							0.718	10.704	0.209	0.0366012		0.2525	0.762	0.273267	0.028608	17.384
C_t3_7	NIOZ349.926R.0105.0138	NIOZ349.926R.0105.0138 C_t3_7	ERS23761918	7	SARG_NPexp_Curacao	2022-06-02	ZYMO_miniprep_kit	151479	SUPERFI_3domain_amplification	16S/18S SSU	V4-5	Illumina NextSeq paired end 2 x 300 bp	forward(515F-Y)GTGYCAGCMGCCGCGGTAA;reverse(926R)CCGYCAATTYMTTTRAGTTT	98Cfor30sec,30x(98Cfor10sec,50Cfor15secand72for30sec),72Cfor5min,4Cforstorage	TCTCTTTCGACA	ATAAACGGACAT	TCTCTTTCGACAATGTCCGTTTAT	3	control	C1							0.012	0.188	0.005	0.0367434		0.6148	0.7282	0.00247877	0.000143355	16.49
N_t3_10	NIOZ349.926R.0107.0140	NIOZ349.926R.0107.0140 N_t3_10	ERS23761919	10	SARG_NPexp_Curacao	2022-06-02	ZYMO_miniprep_kit	180578	SUPERFI_3domain_amplification	16S/18S SSU	V4-5	Illumina NextSeq paired end 2 x 300 bp	forward(515F-Y)GTGYCAGCMGCCGCGGTAA;reverse(926R)CCGYCAATTYMTTTRAGTTT	98Cfor30sec,30x(98Cfor10sec,50Cfor15secand72for30sec),72Cfor5min,4Cforstorage	ACATACTGAGCA	ATATTGGCAGCC	ACATACTGAGCAGGCTGCCAATAT	3	nitrate	N2							1.04	10.437	0.024	0.0212122		0.101233	0.7164	0.186649	0.000224517	16.338
P_t3_11	NIOZ349.926R.0109.0142	NIOZ349.926R.0109.0142 P_t3_11	ERS23761920	11	SARG_NPexp_Curacao	2022-06-02	ZYMO_miniprep_kit	150988	SUPERFI_3domain_amplification	16S/18S SSU	V4-5	Illumina NextSeq paired end 2 x 300 bp	forward(515F-Y)GTGYCAGCMGCCGCGGTAA;reverse(926R)CCGYCAATTYMTTTRAGTTT	98Cfor30sec,30x(98Cfor10sec,50Cfor15secand72for30sec),72Cfor5min,4Cforstorage	GTTGATACGATG	CGTGGCTTTCCG	GTTGATACGATGCGGAAAGCCACG	3	phosphate	P1							0.013	0.045	0.952	0.0294258		0.954533	0.7216	0.00470589	0.0277708	15.281
C_t3_13	NIOZ349.926R.0111.0144	NIOZ349.926R.0111.0144 C_t3_13	ERS23761921	13	SARG_NPexp_Curacao	2022-06-02	ZYMO_miniprep_kit	132541	SUPERFI_3domain_amplification	16S/18S SSU	V4-5	Illumina NextSeq paired end 2 x 300 bp	forward(515F-Y)GTGYCAGCMGCCGCGGTAA;reverse(926R)CCGYCAATTYMTTTRAGTTT	98Cfor30sec,30x(98Cfor10sec,50Cfor15secand72for30sec),72Cfor5min,4Cforstorage	GTCAACGCTGTC	GGTGCAGACAGA	GTCAACGCTGTCTCTGTCTGCACC	3	control	C2							0.011	0.047	0.005	0.0593533		-0.3588	0.6858	0.00494423	0.000278207	14.65
NP_t3_14	NIOZ349.926R.0113.0146	NIOZ349.926R.0113.0146 NP_t3_14	ERS23761922	14	SARG_NPexp_Curacao	2022-06-02	ZYMO_miniprep_kit	173350	SUPERFI_3domain_amplification	16S/18S SSU	V4-5	Illumina NextSeq paired end 2 x 300 bp	forward(515F-Y)GTGYCAGCMGCCGCGGTAA;reverse(926R)CCGYCAATTYMTTTRAGTTT	98Cfor30sec,30x(98Cfor10sec,50Cfor15secand72for30sec),72Cfor5min,4Cforstorage	TGAGACCCTACA	CACGCTATTGGA	TGAGACCCTACATCCAATAGCGTG	3	nitrate_phosphate	NA							0.725	4.933	0.694	0.0788027		0.416833	0.7166	0.397719	0.0400564	12.326
C_t3_17	NIOZ349.926R.0115.0148	NIOZ349.926R.0115.0148 C_t3_17	ERS23761923	17	SARG_NPexp_Curacao	2022-06-02	ZYMO_miniprep_kit	238518	SUPERFI_3domain_amplification	16S/18S SSU	V4-5	Illumina NextSeq paired end 2 x 300 bp	forward(515F-Y)GTGYCAGCMGCCGCGGTAA;reverse(926R)CCGYCAATTYMTTTRAGTTT	98Cfor30sec,30x(98Cfor10sec,50Cfor15secand72for30sec),72Cfor5min,4Cforstorage	ACTTGGTGTAAG	TGATTTAATTGC	ACTTGGTGTAAGGCAATTAAATCA	3	control	C3							0.016	0.054	0.006	0.0635308		0.5181	0.7284	0.0083446	0.000326178	13.745
P_t3_18	NIOZ349.926R.0117.0150	NIOZ349.926R.0117.0150 P_t3_18	ERS23761924	18	SARG_NPexp_Curacao	2022-06-02	ZYMO_miniprep_kit	180856	SUPERFI_3domain_amplification	16S/18S SSU	V4-5	Illumina NextSeq paired end 2 x 300 bp	forward(515F-Y)GTGYCAGCMGCCGCGGTAA;reverse(926R)CCGYCAATTYMTTTRAGTTT	98Cfor30sec,30x(98Cfor10sec,50Cfor15secand72for30sec),72Cfor5min,4Cforstorage	ATTACGTATCAT	CTGAGGCCCTTC	ATTACGTATCATGAAGGGCCTCAG	3	phosphate	P2							0.022	0.058	0.677	0.0688937		0.122733	0.7408	0.00551204	0.0287631	15.434
P_t3_19	NIOZ349.926R.0119.0152	NIOZ349.926R.0119.0152 P_t3_19	ERS23761925	19	SARG_NPexp_Curacao	2022-06-02	ZYMO_miniprep_kit	210359	SUPERFI_3domain_amplification	16S/18S SSU	V4-5	Illumina NextSeq paired end 2 x 300 bp	forward(515F-Y)GTGYCAGCMGCCGCGGTAA;reverse(926R)CCGYCAATTYMTTTRAGTTT	98Cfor30sec,30x(98Cfor10sec,50Cfor15secand72for30sec),72Cfor5min,4Cforstorage	CACGCAGTCTAC	AGAAGGCCTTAT	CACGCAGTCTACATAAGGCCTTCT	3	phosphate	P3							0.02	0.02	1.388	0.0808989		0.596	0.7396	0.00506877	0.0219674	12.045
N_t3_20	NIOZ349.926R.0121.0154	NIOZ349.926R.0121.0154 N_t3_20	ERS23761926	20	SARG_NPexp_Curacao	2022-06-02	ZYMO_miniprep_kit	126284	SUPERFI_3domain_amplification	16S/18S SSU	V4-5	Illumina NextSeq paired end 2 x 300 bp	forward(515F-Y)GTGYCAGCMGCCGCGGTAA;reverse(926R)CCGYCAATTYMTTTRAGTTT	98Cfor30sec,30x(98Cfor10sec,50Cfor15secand72for30sec),72Cfor5min,4Cforstorage	TGTGCACGCCAT	CTTAGGCATGTG	TGTGCACGCCATCACATGCCTAAG	3	nitrate	NA							0.665	25.029	0.03	0.0638709		0.733867	0.7682	0.281932	0.000365176	13.17
N_t6_3	NIOZ349.926R.0123.0156	NIOZ349.926R.0123.0156 N_t6_3	ERS23761927	3	SARG_NPexp_Curacao	2022-06-05	ZYMO_miniprep_kit	106755	SUPERFI_3domain_amplification	16S/18S SSU	V4-5	Illumina NextSeq paired end 2 x 300 bp	forward(515F-Y)GTGYCAGCMGCCGCGGTAA;reverse(926R)CCGYCAATTYMTTTRAGTTT	98Cfor30sec,30x(98Cfor10sec,50Cfor15secand72for30sec),72Cfor5min,4Cforstorage	CCGGACAAGAAG	TCCGGACTCCTG	CCGGACAAGAAGCAGGAGTCCGGA	6	nitrate	N1	20.24	0.969	0.042521	20.8875	22.7887	476	0.124	0.058	0.005		0.0443684	0.447733	0.6926			16.146
NP_t6_5	NIOZ349.926R.0125.0158	NIOZ349.926R.0125.0158 NP_t6_5	ERS23761928	5	SARG_NPexp_Curacao	2022-06-05	ZYMO_miniprep_kit	113049	SUPERFI_3domain_amplification	16S/18S SSU	V4-5	Illumina NextSeq paired end 2 x 300 bp	forward(515F-Y)GTGYCAGCMGCCGCGGTAA;reverse(926R)CCGYCAATTYMTTTRAGTTT	98Cfor30sec,30x(98Cfor10sec,50Cfor15secand72for30sec),72Cfor5min,4Cforstorage	TTGCTGGACGCT	AGTATCATATAT	TTGCTGGACGCTATATATGATACT	6	nitrate_phosphate	NP1	22.97	0.97125	0.112	23.6499	8.67188	205.089	0.647	4.227	0.751		0.026165	0.415733	0.683			11.066
NP_t6_6	NIOZ349.926R.0129.0162	NIOZ349.926R.0129.0162 NP_t6_6	ERS23761929	6	SARG_NPexp_Curacao	2022-06-05	ZYMO_miniprep_kit	122183	SUPERFI_3domain_amplification	16S/18S SSU	V4-5	Illumina NextSeq paired end 2 x 300 bp	forward(515F-Y)GTGYCAGCMGCCGCGGTAA;reverse(926R)CCGYCAATTYMTTTRAGTTT	98Cfor30sec,30x(98Cfor10sec,50Cfor15secand72for30sec),72Cfor5min,4Cforstorage	GCGATCACACCT	GTTCGGTGTCCA	GCGATCACACCTTGGACACCGAAC	6	nitrate_phosphate	NP2	22.505	1.0977	0.0987797	20.502	11.1126	227.83	0.018	0.064	0.01		-0.006	0.1051	0.7166			15.155
C_t6_7	NIOZ349.926R.0131.0164	NIOZ349.926R.0131.0164 C_t6_7	ERS23761930	7	SARG_NPexp_Curacao	2022-06-05	ZYMO_miniprep_kit	194006	SUPERFI_3domain_amplification	16S/18S SSU	V4-5	Illumina NextSeq paired end 2 x 300 bp	forward(515F-Y)GTGYCAGCMGCCGCGGTAA;reverse(926R)CCGYCAATTYMTTTRAGTTT	98Cfor30sec,30x(98Cfor10sec,50Cfor15secand72for30sec),72Cfor5min,4Cforstorage	CAAACGCACTAA	CTACCGATTGCG	CAAACGCACTAACGCAATCGGTAG	6	control	C1	22.615	0.78465	0.0551599	28.8218	14.225	409.99	0.021	0.038	0.005		0.0361168	-0.424233	0.7458			14.775
N_t6_10	NIOZ349.926R.0133.0166	NIOZ349.926R.0133.0166 N_t6_10	ERS23761931	10	SARG_NPexp_Curacao	2022-06-05	ZYMO_miniprep_kit	152106	SUPERFI_3domain_amplification	16S/18S SSU	V4-5	Illumina NextSeq paired end 2 x 300 bp	forward(515F-Y)GTGYCAGCMGCCGCGGTAA;reverse(926R)CCGYCAATTYMTTTRAGTTT	98Cfor30sec,30x(98Cfor10sec,50Cfor15secand72for30sec),72Cfor5min,4Cforstorage	GAAGAGGGTTGA	GAGAGTCCACTT	GAAGAGGGTTGAAAGTGGACTCTC	6	nitrate	N2	24.45	1.10145	0.043013	22.198	25.6074	568.433	0.024	0.039	0.005		0.0254851	1.10433	0.723			15.48
P_t6_11	NIOZ349.926R.0135.0168	NIOZ349.926R.0135.0168 P_t6_11	ERS23761932	11	SARG_NPexp_Curacao	2022-06-05	ZYMO_miniprep_kit	138952	SUPERFI_3domain_amplification	16S/18S SSU	V4-5	Illumina NextSeq paired end 2 x 300 bp	forward(515F-Y)GTGYCAGCMGCCGCGGTAA;reverse(926R)CCGYCAATTYMTTTRAGTTT	98Cfor30sec,30x(98Cfor10sec,50Cfor15secand72for30sec),72Cfor5min,4Cforstorage	TGAGTGGTCTGT	CTAACCTCATAT	TGAGTGGTCTGTATATGAGGTTAG	6	phosphate	P1	22.735	0.83145	0.116575	27.3438	7.1323	195.024	0.019	0.203	0.075		0.0280319	1.8594	0.7222			13.775
C_t6_13	NIOZ349.926R.0137.0170	NIOZ349.926R.0137.0170 C_t6_13	ERS23761933	13	SARG_NPexp_Curacao	2022-06-05	ZYMO_miniprep_kit	123230	SUPERFI_3domain_amplification	16S/18S SSU	V4-5	Illumina NextSeq paired end 2 x 300 bp	forward(515F-Y)GTGYCAGCMGCCGCGGTAA;reverse(926R)CCGYCAATTYMTTTRAGTTT	98Cfor30sec,30x(98Cfor10sec,50Cfor15secand72for30sec),72Cfor5min,4Cforstorage	TTACACAAAGGC	AGCTTCGACAGT	TTACACAAAGGCACTGTCGAAGCT	6	control	C2	21.895	0.7204	0.0499199	30.3928	14.4311	438.603	0.018	0.04	0.005		0.0288359	0.322667	0.6524			12.646
NP_t6_14	NIOZ349.926R.0139.0172	NIOZ349.926R.0139.0172 NP_t6_14	ERS23761934	14	SARG_NPexp_Curacao	2022-06-05	ZYMO_miniprep_kit	151929	SUPERFI_3domain_amplification	16S/18S SSU	V4-5	Illumina NextSeq paired end 2 x 300 bp	forward(515F-Y)GTGYCAGCMGCCGCGGTAA;reverse(926R)CCGYCAATTYMTTTRAGTTT	98Cfor30sec,30x(98Cfor10sec,50Cfor15secand72for30sec),72Cfor5min,4Cforstorage	ACGACGCATTTG	GAGAGGGATCAC	ACGACGCATTTGGTGATCCCTCTC	6	nitrate_phosphate	NA	23.135	1.02265	0.12166	22.6226	8.40579	190.161	0.018	0.041	0.027		0.0815546	0.6192	0.664			11.315
C_t6_17	NIOZ349.926R.0141.0174	NIOZ349.926R.0141.0174 C_t6_17	ERS23761935	17	SARG_NPexp_Curacao	2022-06-05	ZYMO_miniprep_kit	160802	SUPERFI_3domain_amplification	16S/18S SSU	V4-5	Illumina NextSeq paired end 2 x 300 bp	forward(515F-Y)GTGYCAGCMGCCGCGGTAA;reverse(926R)CCGYCAATTYMTTTRAGTTT	98Cfor30sec,30x(98Cfor10sec,50Cfor15secand72for30sec),72Cfor5min,4Cforstorage	TATCCAAGCGCA	TGGCCGTTACTG	TATCCAAGCGCACAGTAACGGCCA	6	control	C3	22.6	0.78645	0.0671059	28.7367	11.7195	336.781	0.016	0.033	0.005		0.0307449	1.69237	0.6574			12.643
P_t6_18	NIOZ349.926R.0143.0176	NIOZ349.926R.0143.0176 P_t6_18	ERS23761936	18	SARG_NPexp_Curacao	2022-06-05	ZYMO_miniprep_kit	204813	SUPERFI_3domain_amplification	16S/18S SSU	V4-5	Illumina NextSeq paired end 2 x 300 bp	forward(515F-Y)GTGYCAGCMGCCGCGGTAA;reverse(926R)CCGYCAATTYMTTTRAGTTT	98Cfor30sec,30x(98Cfor10sec,50Cfor15secand72for30sec),72Cfor5min,4Cforstorage	AGAGCCAAGAGC	TTCAGCGATGGT	AGAGCCAAGAGCACCATCGCTGAA	6	phosphate	P2	21.61	0.8304	0.0922536	26.0236	9.00127	234.246	0.018	0.033	0.04		0.0697199	0.620967	0.743			16.116
P_t6_19	NIOZ349.926R.0145.0178	NIOZ349.926R.0145.0178 P_t6_19	ERS23761937	19	SARG_NPexp_Curacao	2022-06-05	ZYMO_miniprep_kit	210366	SUPERFI_3domain_amplification	16S/18S SSU	V4-5	Illumina NextSeq paired end 2 x 300 bp	forward(515F-Y)GTGYCAGCMGCCGCGGTAA;reverse(926R)CCGYCAATTYMTTTRAGTTT	98Cfor30sec,30x(98Cfor10sec,50Cfor15secand72for30sec),72Cfor5min,4Cforstorage	GGTGAGCAAGCA	AAGATCGTACTG	GGTGAGCAAGCACAGTACGATCTT	6	phosphate	P3	23.59	0.68085	0.127625	34.6479	5.33478	184.839	0.014	0.037	0.211		0.0440898	1.50097	0.6586			10.73
N_t6_20	NIOZ349.926R.0147.0180	NIOZ349.926R.0147.0180 N_t6_20	ERS23761938	20	SARG_NPexp_Curacao	2022-06-05	ZYMO_miniprep_kit	128789	SUPERFI_3domain_amplification	16S/18S SSU	V4-5	Illumina NextSeq paired end 2 x 300 bp	forward(515F-Y)GTGYCAGCMGCCGCGGTAA;reverse(926R)CCGYCAATTYMTTTRAGTTT	98Cfor30sec,30x(98Cfor10sec,50Cfor15secand72for30sec),72Cfor5min,4Cforstorage	TAAATATACCCT	ATTTGAAGAGGT	TAAATATACCCTACCTCTTCAAAT	6	nitrate	NA	25	1.13315	0.0540687	22.0624	20.9576	462.375	0.165	0.136	0.005		0.0789861	1.69233	0.6964			13.356
