# Supplementary material for: Nutrient‐driven growth and microbiome shifts in the brown alga Sargassum fluitans III
Source: J Phycol. 2025 Jun 20;61(4):933–50. doi: 10.1111/jpy.70045 (PMC12351368; doi:10.1111/jpy.70045)
Supplement: Supplementary file 4 — Appendix S4. Pearson correlation coefficients of tissue content C, N, P, stoichiometric ratios of C/N, N/P and C/P, dissolved nutrient concentrations of PO4, NO2 and NO3, photosynthetic efficiency (Fv/Fm) and relative growth rate (RGR). Appendix S5. Associated p‐values to Pearson correlation coefficients of tissue content C, N, P, stoichiometric ratios of C/N, N/P and C/P, dissolved nutrient concentrations of PO4, NO2 and NO3, photosynthetic efficiency (Fv/Fm) and relative growth rate (RGR). [file JPY-61-933-s008.xlsx]

## Sheet: Appendix_S4
Appendix S4: Pearson correlation coefficients of tissue content C, N, P, stoichiometric ratios of C/N, N/P and C/P, dissolved nutrient concentrations of PO4, NO2 and NO3, photosynthetic efficiency (Fv/Fm) and relative growth rate (RGR).
	%C	%N	%P	C/N	N/P	C/P	PO4	NO2	NO3	Fv/Fm	RGR
%C	1	0.36	0.1	0	0.1	0.09	-0.05	-0.1	0.22	-0.05	0.17
%N	0.36	1	0.16	-0.93	0.52	0.26	0.05	0.22	0.92	0.23	0.19
%P	0.1	-0.16	1	0.22	-0.88	-0.96	0.9	0.13	-0.06	-0.22	0.11
C/N	0	-0.93	0.22	1	-0.5	-0.24	-0.08	-0.26	-0.87	-0.32	-0.15
N/P	0.1	0.52	-0.88	-0.5	1	0.95	-0.76	-0.02	0.42	0.21	-0.01
C/P	0.09	0.26	-0.96	-0.24	0.95	1	1	-0.1	0.15	0.15	-0.09
PO4	-0.05	0.05	0.9	-0.08	-0.76	-0.9	-0.9	0.34	0.08	0.04	0.14
NO2	-0.1	0.22	0.13	-0.26	-0.02	-0.1	-0.1	1	0.09	0.16	-0.12
NO3	0.22	0.92	-0.06	-0.87	0.42	0.15	0.15	0.09	1	-0.06	0.2
Fv/Fm	-0.05	0.23	-0.22	-0.32	0.21	0.15	0.15	0.16	-0.06	1	-0.09
RGR	0.17	0.19	0.11	-0.15	-0.01	-0.09	-0.09	-0.12	0.2	-0.09	1

## Sheet: Appendix_S5
Appendix S5: Associated p-values to Pearson correlation coefficients of tissue content C, N, P, stoichiometric ratios of C/N, N/P and C/P, dissolved nutrient concentrations of PO4, NO2 and NO3, photosynthetic efficiency (Fv/Fm) and relative growth rate (RGR). Significant p values lower than 0.05 are indicated in bold.
	%C	%N	%P	C/N	N/P	C/P	PO4	NO2	NO3	Fv/Fm
%C	NA	0.247487	0.748031	0.992987	0.747663	0.786778	0.882127	0.747903	0.4955	0.869554
%N	0.247487	NA	0.614928	1.49134e-05	0.0849673	0.420115	0.877438	0.489073	2.54661e-05	0.469706
%P	0.748031	0.614928	NA	0.498807	0.00016349	9.72331e-07	5.37485e-05	0.687696	0.844579	0.498157
C/N	0.992987	1.49134e-05	0.498807	NA	0.095377	0.459201	0.815452	0.409999	0.000229003	0.312925
N/P	0.747663	0.0849673	0.00016349	0.095377	NA	3.13845e-06	0.00436977	0.946677	0.175127	0.516589
C/P	0.786778	0.420115	9.72331e-07	0.459201	3.13845e-06	NA	7.47698e-05	0.751744	0.636104	0.632269
PO4	0.882127	0.877438	5.37485e-05	0.815452	0.00436977	7.47698e-05	NA	0.286979	0.8033	0.900494
NO2	0.747903	0.489073	0.687696	0.409999	0.946677	0.751744	0.286979	NA	0.788874	0.612701
NO3	0.4955	2.54661e-05	0.844579	0.000229003	0.175127	0.636104	0.8033	0.788874	NA	0.850776
Fv/Fm	0.869554	0.469706	0.498157	0.312925	0.516589	0.632269	0.900494	0.612701	0.850776	NA
RGR	0.604058	0.551415	0.73877	0.633948	0.972025	0.790777	0.660127	0.721644	0.527337	0.791572
