# Supplementary material for: Nutrient‐driven growth and microbiome shifts in the brown alga Sargassum fluitans III
Source: J Phycol. 2025 Jun 20;61(4):933–50. doi: 10.1111/jpy.70045 (PMC12351368; doi:10.1111/jpy.70045)
Supplement: Supplementary file 6 — Appendix S7. Overview of p‐values of performed statistical tests. [file JPY-61-933-s007.xlsx]

## Sheet: Appendix_S7.1
Appendix S7.1 : p-values of repeated measures ANOVA of nitrate [NO3] and phosphate [PO4] concentration.
Repeated measures ANOVA	[NO3]	[PO4]
Treatment (n =9, df=3)	0.0003	<.0001
Day (n =12, df=1)	<.0001	<.0001
Treatment:Day (n=3, df=3)	<.0001	<.0001

## Sheet: Appendix_S7.2
Appendix S7.2: p-values of pairwise t-tests with fdr correction for nitrate [NO3] concentrations of different ): C=control, N=nitrate, P=phosphate and NP=nitrate and phosphate. Time (t=0, 3 & 6) is displayed in days (n=3).
	C_0	C_3	C_6	N_0	N_3	N_6	NP_0	NP_3	NP_6	P_0	P_3
C_3	0.999082
C_6	0.999082	0.999082
N_0	5.6727e-14	4.9637e-14	4.9637e-14
N_3	5.9581e-05	3.3818e-05	3.3818e-05	1.4974e-10
N_6	0.999082	0.999082	0.999082	4.9637e-14	3.3818e-05
NP_0	2.0514e-14	2.0514e-14	2.0514e-14	0.316034	1.348e-11	2.0514e-14
NP_3	0.409811	0.290664	0.290664	2.7847e-13	0.00126551	0.290664	5.0252e-14
NP_6	0.999082	0.999082	0.999082	6.4119e-14	8.1002e-05	0.999082	2.1288e-14	0.492839
P_0	0.999082	0.999082	0.999082	5.6727e-14	5.771e-05	0.999082	2.0514e-14	0.40294	0.999082
P_3	0.999082	0.999082	0.999082	4.9637e-14	3.3818e-05	0.999082	2.0514e-14	0.290664	0.999082	0.999082
P_6	0.999082	0.999082	0.999082	4.9637e-14	3.3818e-05	0.999082	2.0514e-14	0.290664	0.999082	0.999082	0.999082

## Sheet: Appendix_S7.3
Appendix S7.3: p-values of pairwise t-tests with fdr correction for phosphate [PO4] concentrations of different ): C=control, N=nitrate, P=phosphate and NP=nitrate and phosphate. Time (t=0, 3 & 6) is displayed in days (n=3).
	C_0	C_3	C_6	N_0	N_3	N_6	NP_0	NP_3	NP_6	P_0	P_3
C_3	0.984125
C_6	0.984125	1
N_0	1	0.984125	0.984125
N_3	1	0.984125	0.984125	0.99765
N_6	0.984125	1	1	0.984125	0.984125
NP_0	1.2293e-16	1.2293e-16	1.2293e-16	1.2293e-16	1.2293e-16	1.2293e-16
NP_3	0.627011	0.526734	0.526734	0.627011	0.624797	0.526734	2.1321e-16
NP_6	0.706031	0.627011	0.627011	0.754943	0.706031	0.627011	1.9141e-16	0.984125
P_0	6.6458e-16	6.4701e-16	6.4701e-16	6.7199e-16	6.6458e-16	6.4701e-16	0.0501626	1.5894e-15	1.319e-15
P_3	0.00541596	0.00394432	0.00394432	0.00620406	0.00526829	0.00394432	1.5894e-15	0.0475265	0.0303504	3.1439e-14
P_6	0.984125	0.984125	0.984125	0.984125	0.984125	0.984125	1.2293e-16	0.706031	0.874037	7.3897e-16	0.00843217

## Sheet: Appendix_S7.4
Appendix S7.4: p-values of nitrate [NO3] and phosphate [PO4] uptake tested with a one-way ANOVA and pairwise t-tests with fdr correction (n=3).
One way ANOVA
	[NO3] uptake	[PO4] uptake
Treatment (n=3, df=3)	1.89e-05	2.83e-06
Pairwise t-test [NO3] uptake, fdr correction
	Control	Nitrate	Nitrate+Phosphate
Nitrate	0.00037
Nitrate+Phosphate	2.8e-05	0.00808
Phosphate	0.99638	0.00037	2.8e-05
Pairwise t-test [PO4] uptake, fdr correction
	Control	Nitrate	Nitrate+Phosphate
Nitrate	0.976
Nitrate+Phosphate	6.3e-06	6e-07
Phosphate	2.2e-05	2.22e-05	0.029

## Sheet: Appendix_S7.5
Appendix S7.5: p-values of %C, %N and %P tissue contents tested with two way ANOVA tests.
Two way ANOVA	%C	Sqrt(%N)	%P
Treatment (n=6, df=3)	0.0003	0.02019	0.000505
Day (n= 12, df=1)	<.0001	0.31866	0.005298
Treatment:Day (n=3, df=3)	<.0001	0.00786	0.002711

## Sheet: Appendix_S7.6
Appendix S7.6: p-values of square root transformed %N contents tested with Tukey HSD tests. C=control, N=nitrate, P=phosphate and NP=nitrate and phosphate. Time (t=0, 3 & 6) is displayed in days (n=3).
	C_0	C_6	N_0	N_6	NP_0	NP_6	P_0
C_6	0.0283442
N_0	0.121581	0.231113
N_6	0.846799	0.0283442	0.173993
NP_0	0.461564	0.055232	0.4761	0.547918
NP_6	0.628364	0.0389837	0.281705	0.752498	0.737583
P_0	0.0438533	0.547918	0.569988	0.055232	0.182217	0.0993293
P_6	0.0283442	0.846799	0.284105	0.0321684	0.0736152	0.0438533	0.628364

## Sheet: Appendix_S7.7
Appendix S7.7: p-values of square root transformed %P contents tested with Tukey HSD tests. C=control, N=nitrate, P=phosphate and NP=nitrate and phosphate. Time (t=0, 3 & 6) is displayed in days (n=3).
	C_0	C_6	N_0	N_6	NP_0	NP_6	P_0
C_6	0.979314
N_0	0.868576	0.999828
N_6	0.614198	0.98131	0.999608
NP_0	0.990906	1	0.999079	0.962667
NP_6	0.0442022	0.00768666	0.00345255	0.00128382	0.00940776
P_0	1	0.962155	0.81895	0.548359	0.98095	0.0544457
P_6	0.0356411	0.00586507	0.00272197	0.00108169	0.0075801	1	0.0439823

## Sheet: Appendix_S7.8
Appendix S7.8: p-values of RGR and length (cm) tested with two-way ANOVA tests.
Two-way ANOVA	RGR	Length (cm)
Treatment (n=10, df=3)	0.3011	0.392
Day (n=20, df=1)	0.0398	0.9274
Treatment:Day (n=5, df=3)	0.527	0.2192

## Sheet: Appendix_S7.9
Appendix S7.9: p-values of photosynthetic efficiency (Fv/Fm) tested with a two-way ANOVA.
Two-way ANOVA	Photosynthetic efficiency
Treatment (n=10, df=3)	0.0248
Day (n=20, df=1)	9.48e-06
Treatment:Day (n=5, df=3)	0.5398

## Sheet: Appendix_S7.10
Appendix S7.10: p-values of photosynthetic efficiency (Fv/Fm) tested with Tukey HSD tests. C=control, N=nitrate, P=phosphate and NP=nitrate and phosphate. Time (t=0, 3 & 6) is displayed in days (n=5).
	C_3	C_6	N_3	N_6	NP_3	NP_6	P_3
C_6	0.0496236
N_3	0.991545	0.0033807
N_6	0.998956	0.21196	0.8492
NP_3	0.999939	0.0154129	0.999854	0.977248
NP_6	0.901043	0.637261	0.408315	0.996898	0.701962
P_3	0.487849	2.62938e-05	0.939284	0.167443	0.744024	0.026012
P_6	0.981065	0.404736	0.641038	0.999965	0.885942	0.999971	0.070249

[truncated: 4 more sheets: Appendix_S7.11, Appendix_S7.12, Appendix_S7.13, Appendix_S7.14]
