# Supplementary material for: Nutrient‐driven growth and microbiome shifts in the brown alga Sargassum fluitans III
Source: J Phycol. 2025 Jun 20;61(4):933–50. doi: 10.1111/jpy.70045 (PMC12351368; doi:10.1111/jpy.70045)
Supplement: Supplementary file 8 — Appendix S10. Relative abundances (%) of displayed bacterial genera in Figures 5 and 6 for treatment day combinations (n = 4–5): C = control, N = nitrate, P = phosphate, and NP = nitrate and phosphate. Appendix S11: Relative abundances (%) of displayed eukaryotic taxonomic groups in Figure 5 for treatment day combinations (n = 4–5): C = control, N = nitrate, P = phosphate and NP = nitrate and phosphate. Time (t = 0, 3, & 6) is displayed in days. [file JPY-61-933-s005.xlsx]

## Sheet: Table_S10
Table S10: Relative abundances (%) of displayed bacterial genera in Figure 5 and 6 for treatment day combinations (n=4-5): C=control, N=nitrate, P=phosphate and NP=nitrate and phosphate. Time (t=0, 3 & 6) is displayed in days. Sample NIOZ349.926R.9185.9188 (P_t6_16) was left out of the analyses due to low reads.
Genus	C_t=0 n=5	C_t=3 n=5	C_t=6 n=5	N_t=0 n=5	N_t=3 n=5	N_t=6 n=5	NP_t=0 n=5	NP_t=3 n=5	NP_t=6 n=5	P_t=0 n=5	P_t=3 n=5	P_t=6 n=4
Aestuariibacter	0.08	0.6	0.58	0.08	1.02	0.21	0.16	0.41	0.07	0.07	1.37	0.44
Agaribacterium	0.73	1.29	1.32	1.45	1.71	1.72	2.42	3.26	1.92	2.85	3.52	3.46
Alteromonadaceae_gen	0.18	0.59	0.38	0.18	0.28	0.17	1.62	0.25	0.06	0.13	0.87	0.22
Alteromonas	0.86	0.94	1.37	0.57	0.64	0.23	2.73	0.3	0.11	0.12	2.7	0.13
Bacteria_phy_cla_ord_fam_gen	0.8	0.84	0.61	0.96	1.2	0.8	0.77	0.55	0.67	0.84	0.95	0.82
C1_B045	1.04	0.78	0.42	1.65	0.69	0.29	0.96	0.93	0.77	1.46	0.56	0.32
Cellvibrionaceae_gen	1.15	0.57	1.01	1.12	1.26	4.39	1.42	1.39	2.98	1.11	1.27	2.05
Chitinophagales_fam_gen	1.04	2.44	6.45	1.34	1.59	4	1.18	1.73	3.14	1.55	3.54	3.75
Cyanobacteriia_ord_fam_gen	0.42	0.63	0.24	0.17	0.67	0.57	0.27	0.6	1.5	0.24	0.4	0.22
Flavobacteriaceae_gen	1.27	1.3	1.22	1.15	0.88	1.02	1.06	0.88	0.84	1.15	1.32	1.35
Gammaproteobacteria_ord_fam_gen	12.4	2.6	1.41	10.11	3.9	1.96	7.76	5.41	3.84	9.93	3.41	1.59
Hyphomonadaceae_gen	2	2.07	5.41	1.57	2.22	5.57	1.66	1.03	2.12	2.3	2.01	3.26
Labrenzia	1	1.58	1.49	1	1.11	1.3	0.88	0.76	1.17	1.1	0.96	1.12
Lentilitoribacter	11.71	4.2	3.87	13.77	4.61	3.47	11.42	11.41	18.27	7.86	4.55	5.47
Lewinella	0.56	0.78	1.08	1.25	1.05	1.7	0.67	0.44	1.17	0.58	1.37	1.42
OM190_ord_fam_gen	1.18	1.14	1.04	1.62	1.11	0.92	1.11	0.81	1.2	1.39	1.09	1.14
Parvularcula	0.13	0.24	0.83	0.11	0.15	1.19	0.1	0.06	0.16	0.18	0.21	0.36
Pir4_lineage	0.69	1.17	1.6	0.77	0.98	2.14	0.67	0.57	1.27	0.78	0.76	1.05
Reichenbachiella	0.5	1.8	0.62	0.21	0.26	2.01	0.31	3.86	0.29	0.77	0.92	2.14
Rhizobiaceae_gen	1.36	0.89	0.39	1.35	0.74	0.18	1.24	0.77	0.58	1.15	0.66	0.25
Rhodobacteraceae_gen	22.97	28.89	29.45	24.87	27.11	28.53	23.83	21.9	18.06	28.7	28.69	26.87
Ruegeria	0.92	2.47	0.94	0.71	1.59	1.27	0.96	1.3	1.25	0.8	1.1	1.06
Saprospiraceae_gen	3.8	3.03	4.44	4.72	3.98	3.71	4.94	4.8	5.77	3.03	4.44	8.21
Schizothrix_LEGE_07164	0.92	0.89	0.39	0.58	1.17	0.59	0.76	2.96	2.24	0.44	0.77	0.35
Shimia	0.01	0.26	0.41	0.02	1.13	1.33	0.01	0.47	0.48	0.01	1.91	2.4
Tenacibaculum	0.44	0.2	0.2	0.29	0.14	0.13	1.14	0.08	0.06	0.4	0.07	0.18

## Sheet: Table_S11
Table S11: Relative abundances (%) of displayed eukaryotic taxonomic groups in Figure 5 for treatment day combinations (n=4-5): C=control, N=nitrate, P=phosphate and NP=nitrate and phosphate. Time (t=0, 3 & 6) is displayed in days. Samples NIOZ349.926R.0113.0146, NIOZ349.926R-0131-0164, NIOZ349.926R.0139.0172 and NIOZ349.926R.0147.0180 were left out of the analyses due to low read numbers.
Sample	C_t0 (n=5)	C_t3 (n=5)	C_t6 (n=4)	N_t0 (n=5)	N_t3 (n=5)	N_t6 (n=4)	N&P_t0 (n=5)	N&P_t3 (n=4)	N&P_t6 (n=4)	P_t0 (n=5)	P_t3 (n=5)	P_t6 (n=5)
Bacillariales	13.61	7.46	2.4	15.05	8.15	4.14	12.42	8.37	3.03	13.79	6.89	5.49
Bacillariophyceae_uncl	10.47	6.22	5.39	10.44	8.42	0.69	8.89	7.6	2.27	9.2	7.52	4.64
Bryozoa	3.14	2.99	0.6	0.24	2.99	0.69	0.24	0.96	0	0.29	0.42	0.42
Ceramiales	0.52	1.49	0.6	0.73	0.27	0.69	0.61	0.67	3.03	3.16	0.63	0
Chromadorea	4.19	4.73	5.99	2.91	2.99	6.21	2.44	1.25	6.82	4.02	3.55	6.33
Cnidaria	1.92	1.74	0	0	0	0	3.05	0.1	0	4.31	2.09	0
Crustacea	13.79	7.96	7.78	8.25	2.17	6.21	9.87	5.96	11.36	12.93	8.35	7.17
Diplonemida	1.22	1.49	0.6	0.97	0.82	0.21	1.46	1.54	0	1.44	1.88	0.42
Eukaryota_uncl	7.5	11.19	16.77	7.52	11.96	14.48	6.94	7.88	16.67	8.62	7.31	12.66
Euplotia	0.17	1.99	1.8	0.24	2.72	6.9	0.37	2.02	3.03	0.57	2.51	1.69
Gymnodiniales	1.22	1.24	1.8	1.21	1.09	3.45	0.49	0.87	0.76	0.57	0.63	2.53
Gyrista_uncl	9.42	4.23	5.39	9.71	8.7	3.45	8.77	7.12	5.3	6.9	5.43	3.38
Labyrinthulomycetes	2.27	6.22	5.39	3.88	5.71	1.24	9.01	8.46	4.55	2.87	14.61	11.39
Naviculales	9.25	6.97	7.19	9.95	7.34	0.97	7.92	4.81	1.52	7.18	5.64	7.59
Peritrichia_2	1.22	4.73	8.98	1.46	5.98	1.03	1.46	3.37	16.67	1.72	6.05	7.17
Peronosporomycetes	2.09	1.24	2.99	3.16	1.63	27.59	1.83	1.25	0	2.59	1.04	0.42
Rotifera	1.05	1.74	1.8	1.7	0.82	2.76	2.19	1.25	2.27	2.01	1.25	2.53
Surirellales	2.44	0.75	0.6	2.91	3.8	0.69	2.44	1.83	0	2.01	1.46	1.69
Ulvales	0.87	3.73	3.59	3.16	1.36	1.38	1.83	2.12	3.03	2.59	1.46	1.69
Vampyrellida	0.52	1.49	1.2	0.73	1.09	0	1.58	1.25	1.52	0.86	0.21	2.53
